# Supplementary material for: Blood metabolomic and postpartum depression: a mendelian randomization study
Source: BMC Pregnancy Childbirth. 2024 Jun 14;24:429. doi: 10.1186/s12884-024-06628-3 (PMC11177545; doi:10.1186/s12884-024-06628-3)
Supplement: Supplementary file 3 — Supplementary Material 3 [file 12884_2024_6628_MOESM3_ESM.xlsx]

## Sheet: S1
The exhaustive list of these 1,400 metabolites
study_id	reported_trait	initial_sample_size	replication_sample_size	gxe	gxg	snp_count	qualifier	imputed	pooled	study_design_comment	full_pvalue_set	user_requested
GCST90199621	Carnitine levels	8,192 European ancestry individuals	NA	FALSE	FALSE	15427953	NA	TRUE	FALSE	NA	TRUE	NA
GCST90199622	Benzoate levels	7,306 European ancestry individuals	NA	FALSE	FALSE	15395310	NA	TRUE	FALSE	NA	TRUE	NA
GCST90199623	Maltotriose levels	4,641 European ancestry individuals	NA	FALSE	FALSE	15449343	NA	TRUE	FALSE	NA	TRUE	NA
GCST90199624	Hippurate levels	8,260 European ancestry individuals	NA	FALSE	FALSE	15429755	NA	TRUE	FALSE	NA	TRUE	NA
GCST90199625	Methionine sulfoxide levels	8,243 European ancestry individuals	NA	FALSE	FALSE	15430510	NA	TRUE	FALSE	NA	TRUE	NA
GCST90199626	Xanthurenate levels	7,965 European ancestry individuals	NA	FALSE	FALSE	15420239	NA	TRUE	FALSE	NA	TRUE	NA
GCST90199627	N-alpha-acetylornithine levels	5,606 European ancestry individuals	NA	FALSE	FALSE	15291122	NA	TRUE	FALSE	NA	TRUE	NA
GCST90199628	3-methylhistidine levels	8,289 European ancestry individuals	NA	FALSE	FALSE	15431449	NA	TRUE	FALSE	NA	TRUE	NA
GCST90199629	Glycerophosphorylcholine (GPC) levels	8,212 European ancestry individuals	NA	FALSE	FALSE	15430145	NA	TRUE	FALSE	NA	TRUE	NA
GCST90199630	Phenylacetate levels	7,059 European ancestry individuals	NA	FALSE	FALSE	15380443	NA	TRUE	FALSE	NA	TRUE	NA
GCST90199631	3-methyl-2-oxovalerate levels	8,257 European ancestry individuals	NA	FALSE	FALSE	15431455	NA	TRUE	FALSE	NA	TRUE	NA
GCST90199632	Tartarate levels	7,099 European ancestry individuals	NA	FALSE	FALSE	15375807	NA	TRUE	FALSE	NA	TRUE	NA
GCST90199633	Suberate (C8-DC) levels	6,902 European ancestry individuals	NA	FALSE	FALSE	15376900	NA	TRUE	FALSE	NA	TRUE	NA
GCST90199634	5-hydroxylysine levels	8,128 European ancestry individuals	NA	FALSE	FALSE	15426861	NA	TRUE	FALSE	NA	TRUE	NA
GCST90199635	3-phenylpropionate hydrocinnamate levels	7,925 European ancestry individuals	NA	FALSE	FALSE	15416781	NA	TRUE	FALSE	NA	TRUE	NA
GCST90199636	Kynurenine levels	8,244 European ancestry individuals	NA	FALSE	FALSE	15430076	NA	TRUE	FALSE	NA	TRUE	NA
GCST90199637	N-acetylglutamate levels	7,802 European ancestry individuals	NA	FALSE	FALSE	15414233	NA	TRUE	FALSE	NA	TRUE	NA
GCST90199638	Glycerol 3-phosphate levels	8,201 European ancestry individuals	NA	FALSE	FALSE	15427890	NA	TRUE	FALSE	NA	TRUE	NA
GCST90199639	Imidazole lactate levels	8,256 European ancestry individuals	NA	FALSE	FALSE	15429719	NA	TRUE	FALSE	NA	TRUE	NA
GCST90199640	4-guanidinobutanoate levels	8,144 European ancestry individuals	NA	FALSE	FALSE	15428161	NA	TRUE	FALSE	NA	TRUE	NA
GCST90199641	Glucuronate levels	7,988 European ancestry individuals	NA	FALSE	FALSE	15421888	NA	TRUE	FALSE	NA	TRUE	NA
GCST90199642	Ribitol levels	8,128 European ancestry individuals	NA	FALSE	FALSE	15426294	NA	TRUE	FALSE	NA	TRUE	NA
GCST90199643	Glycodeoxycholate levels	6,877 European ancestry individuals	NA	FALSE	FALSE	15372558	NA	TRUE	FALSE	NA	TRUE	NA
GCST90199644	Theobromine levels	8,137 European ancestry individuals	NA	FALSE	FALSE	15426624	NA	TRUE	FALSE	NA	TRUE	NA
GCST90199645	Quinate levels	8,200 European ancestry individuals	NA	FALSE	FALSE	15429107	NA	TRUE	FALSE	NA	TRUE	NA
GCST90199646	Gentisate levels	8,013 European ancestry individuals	NA	FALSE	FALSE	15420848	NA	TRUE	FALSE	NA	TRUE	NA
GCST90199647	Theophylline levels	7,822 European ancestry individuals	NA	FALSE	FALSE	15416920	NA	TRUE	FALSE	NA	TRUE	NA
GCST90199648	1,5-anhydroglucitol (1,5-ag) levels	8,139 European ancestry individuals	NA	FALSE	FALSE	15427754	NA	TRUE	FALSE	NA	TRUE	NA
GCST90199649	1-stearoyl-2-arachidonoyl-GPI (18:0/20:4) levels	8,134 European ancestry individuals	NA	FALSE	FALSE	15425017	NA	TRUE	FALSE	NA	TRUE	NA
GCST90199650	Indolelactate levels	8,233 European ancestry individuals	NA	FALSE	FALSE	15429068	NA	TRUE	FALSE	NA	TRUE	NA
GCST90199651	Docosahexaenoate DHA; 22:6n3 levels	8,279 European ancestry individuals	NA	FALSE	FALSE	15431754	NA	TRUE	FALSE	NA	TRUE	NA
GCST90199652	1-stearoyl-2-oleoyl-GPS (18:0/18:1) levels	8,055 European ancestry individuals	NA	FALSE	FALSE	15422153	NA	TRUE	FALSE	NA	TRUE	NA
GCST90199653	1-myristoyl-2-palmitoyl-gpc (14:0/16:0) levels	8,271 European ancestry individuals	NA	FALSE	FALSE	15431251	NA	TRUE	FALSE	NA	TRUE	NA
GCST90199654	Paraxanthine levels in elite athletes	7,840 European ancestry individuals	NA	FALSE	FALSE	15417811	NA	TRUE	FALSE	NA	TRUE	NA
GCST90199655	4-methyl-2-oxopentanoate levels	8,255 European ancestry individuals	NA	FALSE	FALSE	15430745	NA	TRUE	FALSE	NA	TRUE	NA
GCST90199656	3-indoxyl sulfate levels	8,242 European ancestry individuals	NA	FALSE	FALSE	15430680	NA	TRUE	FALSE	NA	TRUE	NA
GCST90199657	Sphingosine 1-phosphate levels	8,246 European ancestry individuals	NA	FALSE	FALSE	15430743	NA	TRUE	FALSE	NA	TRUE	NA
GCST90199658	Alpha-hydroxyisocaproate levels	8,250 European ancestry individuals	NA	FALSE	FALSE	15430545	NA	TRUE	FALSE	NA	TRUE	NA
GCST90199659	1-stearoyl-GPI (18:0) levels	8,260 European ancestry individuals	NA	FALSE	FALSE	15431436	NA	TRUE	FALSE	NA	TRUE	NA
GCST90199660	1,2-dipalmitoyl-gpc (16:0/16:0) levels	8,264 European ancestry individuals	NA	FALSE	FALSE	15431093	NA	TRUE	FALSE	NA	TRUE	NA
GCST90199661	Maleate levels	8,171 European ancestry individuals	NA	FALSE	FALSE	15427980	NA	TRUE	FALSE	NA	TRUE	NA
GCST90199662	Isovalerate (i5:0) levels	7,862 European ancestry individuals	NA	FALSE	FALSE	15416733	NA	TRUE	FALSE	NA	TRUE	NA
GCST90199663	4-acetylphenol sulfate levels	7,135 European ancestry individuals	NA	FALSE	FALSE	15382806	NA	TRUE	FALSE	NA	TRUE	NA
GCST90199664	Phenyllactate (PLA) levels in elite athletes	8,235 European ancestry individuals	NA	FALSE	FALSE	15430234	NA	TRUE	FALSE	NA	TRUE	NA
GCST90199665	N-acetylaspartate (naa) levels	8,148 European ancestry individuals	NA	FALSE	FALSE	15427932	NA	TRUE	FALSE	NA	TRUE	NA
GCST90199666	Palmitoylcarnitine levels (Metabolon platform)	8,256 European ancestry individuals	NA	FALSE	FALSE	15430703	NA	TRUE	FALSE	NA	TRUE	NA
GCST90199667	Erythritol levels in elite athletes	8,167 European ancestry individuals	NA	FALSE	FALSE	15427701	NA	TRUE	FALSE	NA	TRUE	NA
GCST90199668	Hexanoylcarnitine levels (Biocrates platform)	8,242 European ancestry individuals	NA	FALSE	FALSE	15429420	NA	TRUE	FALSE	NA	TRUE	NA
GCST90199669	Acetylcarnitine levels (Biocrates platform)	8,262 European ancestry individuals	NA	FALSE	FALSE	15430904	NA	TRUE	FALSE	NA	TRUE	NA
GCST90199670	Iminodiacetate (IDA) levels	8,213 European ancestry individuals	NA	FALSE	FALSE	15428972	NA	TRUE	FALSE	NA	TRUE	NA
GCST90199671	Cysteine s-sulfate levels	8,229 European ancestry individuals	NA	FALSE	FALSE	15429338	NA	TRUE	FALSE	NA	TRUE	NA
GCST90199672	Oxalate (ethanedioate) levels	8,181 European ancestry individuals	NA	FALSE	FALSE	15427802	NA	TRUE	FALSE	NA	TRUE	NA
GCST90199673	DHEAS levels	8,228 European ancestry individuals	NA	FALSE	FALSE	15430202	NA	TRUE	FALSE	NA	TRUE	NA
GCST90199674	3-hydroxymyristate levels	8,235 European ancestry individuals	NA	FALSE	FALSE	15430577	NA	TRUE	FALSE	NA	TRUE	NA
GCST90199675	Homoarginine levels	8,265 European ancestry individuals	NA	FALSE	FALSE	15431411	NA	TRUE	FALSE	NA	TRUE	NA
GCST90199676	1-oleoylglycerol (18:1) levels	8,225 European ancestry individuals	NA	FALSE	FALSE	15429515	NA	TRUE	FALSE	NA	TRUE	NA
GCST90199677	3-methyl-2-oxobutyrate levels	8,254 European ancestry individuals	NA	FALSE	FALSE	15430708	NA	TRUE	FALSE	NA	TRUE	NA
GCST90199678	Tartronate (hydroxymalonate) levels	8,125 European ancestry individuals	NA	FALSE	FALSE	15424666	NA	TRUE	FALSE	NA	TRUE	NA
GCST90199679	2,3-dihydroxypyridine levels	6,496 European ancestry individuals	NA	FALSE	FALSE	15348665	NA	TRUE	FALSE	NA	TRUE	NA
GCST90199680	3-hydroxyoctanoate levels	8,182 European ancestry individuals	NA	FALSE	FALSE	15429088	NA	TRUE	FALSE	NA	TRUE	NA
GCST90199681	2-hydroxyoctanoate levels	8,224 European ancestry individuals	NA	FALSE	FALSE	15430073	NA	TRUE	FALSE	NA	TRUE	NA
GCST90199682	Homocitrulline levels	7,998 European ancestry individuals	NA	FALSE	FALSE	15423374	NA	TRUE	FALSE	NA	TRUE	NA
GCST90199683	Indoleacetate levels	8,208 European ancestry individuals	NA	FALSE	FALSE	15429489	NA	TRUE	FALSE	NA	TRUE	NA
GCST90199684	1-linoleoylglycerol (18:2) levels	8,212 European ancestry individuals	NA	FALSE	FALSE	15429326	NA	TRUE	FALSE	NA	TRUE	NA
GCST90199685	2-linoleoylglycerol (18:2) levels	6,378 European ancestry individuals	NA	FALSE	FALSE	15347823	NA	TRUE	FALSE	NA	TRUE	NA
GCST90199686	Indolepropionate levels	8,153 European ancestry individuals	NA	FALSE	FALSE	15426301	NA	TRUE	FALSE	NA	TRUE	NA
GCST90199687	Threonate levels	8,151 European ancestry individuals	NA	FALSE	FALSE	15426652	NA	TRUE	FALSE	NA	TRUE	NA
GCST90199688	N-acetylglycine levels	8,250 European ancestry individuals	NA	FALSE	FALSE	15431220	NA	TRUE	FALSE	NA	TRUE	NA
GCST90199689	Glycolithocholate levels	7,158 European ancestry individuals	NA	FALSE	FALSE	15388423	NA	TRUE	FALSE	NA	TRUE	NA
GCST90199690	EDTA levels	8,239 European ancestry individuals	NA	FALSE	FALSE	15430885	NA	TRUE	FALSE	NA	TRUE	NA
GCST90199691	1-methylhistidine levels	8,226 European ancestry individuals	NA	FALSE	FALSE	15430658	NA	TRUE	FALSE	NA	TRUE	NA
GCST90199692	Citramalate levels	7,125 European ancestry individuals	NA	FALSE	FALSE	15380674	NA	TRUE	FALSE	NA	TRUE	NA
GCST90199693	3-hydroxydecanoate levels	8,239 European ancestry individuals	NA	FALSE	FALSE	15430671	NA	TRUE	FALSE	NA	TRUE	NA
GCST90199694	1,3-dimethylurate levels	7,444 European ancestry individuals	NA	FALSE	FALSE	15400140	NA	TRUE	FALSE	NA	TRUE	NA
GCST90199695	Galactonate levels	7,518 European ancestry individuals	NA	FALSE	FALSE	15401807	NA	TRUE	FALSE	NA	TRUE	NA
GCST90199696	Trigonelline levels	8,272 European ancestry individuals	NA	FALSE	FALSE	15431117	NA	TRUE	FALSE	NA	TRUE	NA
GCST90199697	Dodecanedioate levels	8,240 European ancestry individuals	NA	FALSE	FALSE	15430983	NA	TRUE	FALSE	NA	TRUE	NA
GCST90199698	Isobutyrylcarnitine (c4) levels	8,243 European ancestry individuals	NA	FALSE	FALSE	15430355	NA	TRUE	FALSE	NA	TRUE	NA
GCST90199699	3-methylxanthine levels	8,085 European ancestry individuals	NA	FALSE	FALSE	15424754	NA	TRUE	FALSE	NA	TRUE	NA
GCST90199700	3-hydroxylaurate levels	8,206 European ancestry individuals	NA	FALSE	FALSE	15428790	NA	TRUE	FALSE	NA	TRUE	NA
GCST90199701	Pyridoxate levels	8,089 European ancestry individuals	NA	FALSE	FALSE	15426442	NA	TRUE	FALSE	NA	TRUE	NA
GCST90199702	5-hydroxyhexanoate levels	7,097 European ancestry individuals	NA	FALSE	FALSE	15379885	NA	TRUE	FALSE	NA	TRUE	NA
GCST90199703	Gamma-glutamylvaline levels	8,179 European ancestry individuals	NA	FALSE	FALSE	15427133	NA	TRUE	FALSE	NA	TRUE	NA
GCST90199704	3-hydroxysebacate levels	7,325 European ancestry individuals	NA	FALSE	FALSE	15395259	NA	TRUE	FALSE	NA	TRUE	NA
GCST90199705	Propionylglycine levels	7,311 European ancestry individuals	NA	FALSE	FALSE	15389974	NA	TRUE	FALSE	NA	TRUE	NA
GCST90199706	Butyrylglycine levels	6,044 European ancestry individuals	NA	FALSE	FALSE	15318173	NA	TRUE	FALSE	NA	TRUE	NA
GCST90199707	Pro-hydroxy-pro levels	8,208 European ancestry individuals	NA	FALSE	FALSE	15429393	NA	TRUE	FALSE	NA	TRUE	NA
GCST90199708	Propionylcarnitine (c3) levels	8,273 European ancestry individuals	NA	FALSE	FALSE	15430782	NA	TRUE	FALSE	NA	TRUE	NA
GCST90199709	Adrenate (22:4n6) levels	8,279 European ancestry individuals	NA	FALSE	FALSE	15431484	NA	TRUE	FALSE	NA	TRUE	NA
GCST90199710	Docosatrienoate (22:3n3) levels	6,511 European ancestry individuals	NA	FALSE	FALSE	15351145	NA	TRUE	FALSE	NA	TRUE	NA
GCST90199711	Docosadienoate (22:2n6) levels	8,264 European ancestry individuals	NA	FALSE	FALSE	15431075	NA	TRUE	FALSE	NA	TRUE	NA
GCST90199712	3-carboxy-4-methyl-5-propyl-2-furanpropanoate (cmpf) levels	8,270 European ancestry individuals	NA	FALSE	FALSE	15431473	NA	TRUE	FALSE	NA	TRUE	NA
GCST90199713	Docosapentaenoate n3 DPA; 22:5n3 levels	8,284 European ancestry individuals	NA	FALSE	FALSE	15431726	NA	TRUE	FALSE	NA	TRUE	NA
GCST90199714	3-hydroxy-2-ethylpropionate levels	8,238 European ancestry individuals	NA	FALSE	FALSE	15430961	NA	TRUE	FALSE	NA	TRUE	NA
GCST90199715	Myristoleate (14:1n5) levels	8,255 European ancestry individuals	NA	FALSE	FALSE	15430947	NA	TRUE	FALSE	NA	TRUE	NA
GCST90199716	10-undecenoate (11:1n1) levels	8,243 European ancestry individuals	NA	FALSE	FALSE	15430792	NA	TRUE	FALSE	NA	TRUE	NA
GCST90199717	1-methyl-4-imidazoleacetate levels	8,090 European ancestry individuals	NA	FALSE	FALSE	15426269	NA	TRUE	FALSE	NA	TRUE	NA
GCST90199718	Sebacate (C10-DC) levels	7,926 European ancestry individuals	NA	FALSE	FALSE	15418507	NA	TRUE	FALSE	NA	TRUE	NA
GCST90199719	Tauro-beta-muricholate levels	4,661 European ancestry individuals	NA	FALSE	FALSE	15455462	NA	TRUE	FALSE	NA	TRUE	NA
GCST90199720	Octanoylcarnitine (c8) levels	8,226 European ancestry individuals	NA	FALSE	FALSE	15428886	NA	TRUE	FALSE	NA	TRUE	NA
GCST90199721	Stearidonate (18:4n3) levels	8,240 European ancestry individuals	NA	FALSE	FALSE	15430435	NA	TRUE	FALSE	NA	TRUE	NA
GCST90199722	Decanoylcarnitine (C10) levels	8,225 European ancestry individuals	NA	FALSE	FALSE	15429753	NA	TRUE	FALSE	NA	TRUE	NA
GCST90199723	5-dodecenoate (12:1n7) levels	8,248 European ancestry individuals	NA	FALSE	FALSE	15430644	NA	TRUE	FALSE	NA	TRUE	NA
GCST90199724	N-acetylisoleucine levels	7,223 European ancestry individuals	NA	FALSE	FALSE	15387915	NA	TRUE	FALSE	NA	TRUE	NA
GCST90199725	Campesterol levels	5,300 European ancestry individuals	NA	FALSE	FALSE	15266412	NA	TRUE	FALSE	NA	TRUE	NA
GCST90199726	N-acetylthreonine levels	8,223 European ancestry individuals	NA	FALSE	FALSE	15429508	NA	TRUE	FALSE	NA	TRUE	NA
GCST90199727	1-oleoyl-GPC (18:1) levels	8,257 European ancestry individuals	NA	FALSE	FALSE	15431353	NA	TRUE	FALSE	NA	TRUE	NA
GCST90199728	10-nonadecenoate (19:1n9) levels	8,277 European ancestry individuals	NA	FALSE	FALSE	15431871	NA	TRUE	FALSE	NA	TRUE	NA
GCST90199729	Piperine levels	8,155 European ancestry individuals	NA	FALSE	FALSE	15427074	NA	TRUE	FALSE	NA	TRUE	NA
GCST90199730	Carnitine C14 levels	8,241 European ancestry individuals	NA	FALSE	FALSE	15430473	NA	TRUE	FALSE	NA	TRUE	NA
GCST90199731	10-heptadecenoate (17:1n7) levels	8,282 European ancestry individuals	NA	FALSE	FALSE	15431756	NA	TRUE	FALSE	NA	TRUE	NA
GCST90199732	1-stearoyl-gpc (18:0) levels	8,240 European ancestry individuals	NA	FALSE	FALSE	15430765	NA	TRUE	FALSE	NA	TRUE	NA
GCST90199733	1-palmitoyl-GPC (16:0) levels	8,232 European ancestry individuals	NA	FALSE	FALSE	15430245	NA	TRUE	FALSE	NA	TRUE	NA
GCST90199734	Hyocholate levels	5,782 European ancestry individuals	NA	FALSE	FALSE	15307258	NA	TRUE	FALSE	NA	TRUE	NA
GCST90199735	N-acetylhistidine levels	7,054 European ancestry individuals	NA	FALSE	FALSE	15378724	NA	TRUE	FALSE	NA	TRUE	NA
GCST90199736	Alpha-hydroxyisovalerate levels	8,208 European ancestry individuals	NA	FALSE	FALSE	15429530	NA	TRUE	FALSE	NA	TRUE	NA
GCST90199737	N-acetylproline levels	7,100 European ancestry individuals	NA	FALSE	FALSE	15377687	NA	TRUE	FALSE	NA	TRUE	NA
GCST90199738	Stachydrine levels	8,297 European ancestry individuals	NA	FALSE	FALSE	15432365	NA	TRUE	FALSE	NA	TRUE	NA
GCST90199739	Salicyluric glucuronide levels	5,190 European ancestry individuals	NA	FALSE	FALSE	15246649	NA	TRUE	FALSE	NA	TRUE	NA
GCST90199740	P-cresol sulfate levels	8,183 European ancestry individuals	NA	FALSE	FALSE	15426685	NA	TRUE	FALSE	NA	TRUE	NA
GCST90199741	Gamma-glutamylglycine levels	8,263 European ancestry individuals	NA	FALSE	FALSE	15431301	NA	TRUE	FALSE	NA	TRUE	NA
GCST90199742	1-linoleoyl-gpc (18:2) levels	8,262 European ancestry individuals	NA	FALSE	FALSE	15431252	NA	TRUE	FALSE	NA	TRUE	NA
GCST90199743	Stearoylcarnitine levels	8,133 European ancestry individuals	NA	FALSE	FALSE	15425275	NA	TRUE	FALSE	NA	TRUE	NA
GCST90199744	Eicosenoate (20:1) levels	8,277 European ancestry individuals	NA	FALSE	FALSE	15431781	NA	TRUE	FALSE	NA	TRUE	NA
GCST90199745	Aconitate [cis or trans] levels	8,262 European ancestry individuals	NA	FALSE	FALSE	15431438	NA	TRUE	FALSE	NA	TRUE	NA
GCST90199746	Erythronate levels	8,198 European ancestry individuals	NA	FALSE	FALSE	15430299	NA	TRUE	FALSE	NA	TRUE	NA
GCST90199747	Isovalerylcarnitine (C5) levels	8,266 European ancestry individuals	NA	FALSE	FALSE	15430948	NA	TRUE	FALSE	NA	TRUE	NA
GCST90199748	Linolenate [alpha or gamma; (18:3n3 or 6)] levels	8,257 European ancestry individuals	NA	FALSE	FALSE	15430765	NA	TRUE	FALSE	NA	TRUE	NA
GCST90199749	Gamma-glutamylthreonine levels	8,231 European ancestry individuals	NA	FALSE	FALSE	15429697	NA	TRUE	FALSE	NA	TRUE	NA
GCST90199750	Laurylcarnitine levels	8,241 European ancestry individuals	NA	FALSE	FALSE	15430538	NA	TRUE	FALSE	NA	TRUE	NA
GCST90199751	Gamma-glutamylmethionine levels	8,237 European ancestry individuals	NA	FALSE	FALSE	15430690	NA	TRUE	FALSE	NA	TRUE	NA
GCST90199752	Epiandrosterone sulfate levels	8,174 European ancestry individuals	NA	FALSE	FALSE	15427681	NA	TRUE	FALSE	NA	TRUE	NA
GCST90199753	Gamma-glutamyltryptophan levels	7,902 European ancestry individuals	NA	FALSE	FALSE	15418954	NA	TRUE	FALSE	NA	TRUE	NA
GCST90199754	7-methylxanthine levels	8,019 European ancestry individuals	NA	FALSE	FALSE	15423257	NA	TRUE	FALSE	NA	TRUE	NA
GCST90199755	3,7-dimethylurate levels	6,894 European ancestry individuals	NA	FALSE	FALSE	15365213	NA	TRUE	FALSE	NA	TRUE	NA
GCST90199756	1,7-dimethyluric acid levels	7,950 European ancestry individuals	NA	FALSE	FALSE	15421417	NA	TRUE	FALSE	NA	TRUE	NA
GCST90199757	1,3,7-trimethylurate levels	7,446 European ancestry individuals	NA	FALSE	FALSE	15397812	NA	TRUE	FALSE	NA	TRUE	NA
GCST90199758	N4-acetylcytidine levels	7,425 European ancestry individuals	NA	FALSE	FALSE	15398992	NA	TRUE	FALSE	NA	TRUE	NA
GCST90199759	Indolebutyrate levels	4,423 European ancestry individuals	NA	FALSE	FALSE	15434144	NA	TRUE	FALSE	NA	TRUE	NA
GCST90199760	5-acetylamino-6-amino-3-methyluracil levels	8,006 European ancestry individuals	NA	FALSE	FALSE	15422816	NA	TRUE	FALSE	NA	TRUE	NA
GCST90199761	N1-methylinosine levels	8,147 European ancestry individuals	NA	FALSE	FALSE	15425100	NA	TRUE	FALSE	NA	TRUE	NA
GCST90199762	N6-carbamoylthreonyladenosine levels	8,176 European ancestry individuals	NA	FALSE	FALSE	15429298	NA	TRUE	FALSE	NA	TRUE	NA
GCST90199763	1-methylxanthine levels	7,959 European ancestry individuals	NA	FALSE	FALSE	15419806	NA	TRUE	FALSE	NA	TRUE	NA
GCST90199764	N2,n2-dimethylguanosine levels	8,210 European ancestry individuals	NA	FALSE	FALSE	15429417	NA	TRUE	FALSE	NA	TRUE	NA
GCST90199765	4-hydroxyhippurate levels	8,259 European ancestry individuals	NA	FALSE	FALSE	15431248	NA	TRUE	FALSE	NA	TRUE	NA
GCST90199766	3-(3-amino-3-carboxypropyl)uridine levels	7,679 European ancestry individuals	NA	FALSE	FALSE	15408525	NA	TRUE	FALSE	NA	TRUE	NA
GCST90199767	5,6-dihydrouridine levels	8,210 European ancestry individuals	NA	FALSE	FALSE	15430360	NA	TRUE	FALSE	NA	TRUE	NA
GCST90199768	Phenylacetylglutamine levels	8,251 European ancestry individuals	NA	FALSE	FALSE	15430100	NA	TRUE	FALSE	NA	TRUE	NA
GCST90199769	3-hydroxydodecanedioate levels	7,168 European ancestry individuals	NA	FALSE	FALSE	15386702	NA	TRUE	FALSE	NA	TRUE	NA
GCST90199770	1-arachidonylglycerol (20:4) levels	7,650 European ancestry individuals	NA	FALSE	FALSE	15405138	NA	TRUE	FALSE	NA	TRUE	NA
GCST90199771	7-methylguanine levels	8,239 European ancestry individuals	NA	FALSE	FALSE	15431182	NA	TRUE	FALSE	NA	TRUE	NA
GCST90199772	1-stearoyl-GPE (18:0) levels	8,270 European ancestry individuals	NA	FALSE	FALSE	15431209	NA	TRUE	FALSE	NA	TRUE	NA
GCST90199773	Phenol sulfate levels	8,249 European ancestry individuals	NA	FALSE	FALSE	15431288	NA	TRUE	FALSE	NA	TRUE	NA
GCST90199774	Oleoylcarnitine levels	8,260 European ancestry individuals	NA	FALSE	FALSE	15430785	NA	TRUE	FALSE	NA	TRUE	NA
GCST90199775	Gamma-glutamylisoleucine levels	8,267 European ancestry individuals	NA	FALSE	FALSE	15431848	NA	TRUE	FALSE	NA	TRUE	NA
GCST90199776	Malonylcarnitine levels	5,822 European ancestry individuals	NA	FALSE	FALSE	15307020	NA	TRUE	FALSE	NA	TRUE	NA
GCST90199777	1-palmitoleoyl-GPC (16:1) levels	8,227 European ancestry individuals	NA	FALSE	FALSE	15430107	NA	TRUE	FALSE	NA	TRUE	NA
GCST90199778	N-methyl-2-pyridone-5-carboxamide levels	8,177 European ancestry individuals	NA	FALSE	FALSE	15429353	NA	TRUE	FALSE	NA	TRUE	NA
GCST90199779	Gamma-glutamyl-2-aminobutyrate levels	7,826 European ancestry individuals	NA	FALSE	FALSE	15415623	NA	TRUE	FALSE	NA	TRUE	NA
GCST90199780	1-stearoyl-GPG (18:0) levels	6,806 European ancestry individuals	NA	FALSE	FALSE	15369548	NA	TRUE	FALSE	NA	TRUE	NA
GCST90199781	Hexanoylglycine levels	6,015 European ancestry individuals	NA	FALSE	FALSE	15320808	NA	TRUE	FALSE	NA	TRUE	NA
GCST90199782	Glutamine degradant levels	8,293 European ancestry individuals	NA	FALSE	FALSE	15432089	NA	TRUE	FALSE	NA	TRUE	NA
GCST90199783	5-methyluridine (ribothymidine) levels	8,168 European ancestry individuals	NA	FALSE	FALSE	15425756	NA	TRUE	FALSE	NA	TRUE	NA
GCST90199784	Cysteine-glutathione disulfide levels	7,812 European ancestry individuals	NA	FALSE	FALSE	15412400	NA	TRUE	FALSE	NA	TRUE	NA
GCST90199785	Isovalerylglycine levels	7,100 European ancestry individuals	NA	FALSE	FALSE	15377875	NA	TRUE	FALSE	NA	TRUE	NA
GCST90199786	2-hydroxy-3-methylvalerate levels	8,246 European ancestry individuals	NA	FALSE	FALSE	15430196	NA	TRUE	FALSE	NA	TRUE	NA
GCST90199787	Homostachydrine levels	8,248 European ancestry individuals	NA	FALSE	FALSE	15430710	NA	TRUE	FALSE	NA	TRUE	NA
GCST90199788	1-arachidonoyl-gpc (20:4n6) levels	8,267 European ancestry individuals	NA	FALSE	FALSE	15431209	NA	TRUE	FALSE	NA	TRUE	NA
GCST90199789	2-palmitoyl-GPC (16:0) levels	8,249 European ancestry individuals	NA	FALSE	FALSE	15429100	NA	TRUE	FALSE	NA	TRUE	NA
GCST90199790	2-palmitoleoyl-GPC (16:1) levels	6,697 European ancestry individuals	NA	FALSE	FALSE	15368612	NA	TRUE	FALSE	NA	TRUE	NA
GCST90199791	1-arachidonoyl-GPE (20:4n6) levels	8,270 European ancestry individuals	NA	FALSE	FALSE	15431214	NA	TRUE	FALSE	NA	TRUE	NA
GCST90199792	1-palmitoyl-GPE (16:0) levels	8,276 European ancestry individuals	NA	FALSE	FALSE	15431695	NA	TRUE	FALSE	NA	TRUE	NA
GCST90199793	1-linoleoyl-GPE (18:2) levels	8,279 European ancestry individuals	NA	FALSE	FALSE	15431550	NA	TRUE	FALSE	NA	TRUE	NA
GCST90199794	1-oleoyl-GPE (18:1) levels	8,283 European ancestry individuals	NA	FALSE	FALSE	15431821	NA	TRUE	FALSE	NA	TRUE	NA
GCST90199795	2-hydroxypalmitate levels	8,247 European ancestry individuals	NA	FALSE	FALSE	15429034	NA	TRUE	FALSE	NA	TRUE	NA
GCST90199796	Docosapentaenoate (n6 DPA; 22:5n6) levels	7,540 European ancestry individuals	NA	FALSE	FALSE	15396940	NA	TRUE	FALSE	NA	TRUE	NA
GCST90199797	Gulonate levels	7,731 European ancestry individuals	NA	FALSE	FALSE	15408876	NA	TRUE	FALSE	NA	TRUE	NA
GCST90199798	Isobutyrylglycine levels	7,465 European ancestry individuals	NA	FALSE	FALSE	15394379	NA	TRUE	FALSE	NA	TRUE	NA
GCST90199799	Glutarylcarnitine (c5-dc) levels	8,238 European ancestry individuals	NA	FALSE	FALSE	15430922	NA	TRUE	FALSE	NA	TRUE	NA
GCST90199800	Carnitine C5:1 levels	8,097 European ancestry individuals	NA	FALSE	FALSE	15425180	NA	TRUE	FALSE	NA	TRUE	NA
GCST90199801	Hydroquinone sulfate levels	7,682 European ancestry individuals	NA	FALSE	FALSE	15406574	NA	TRUE	FALSE	NA	TRUE	NA
GCST90199802	Beta-hydroxyisovaleroylcarnitine levels	8,232 European ancestry individuals	NA	FALSE	FALSE	15429018	NA	TRUE	FALSE	NA	TRUE	NA
GCST90199803	Catechol sulfate levels	8,242 European ancestry individuals	NA	FALSE	FALSE	15430757	NA	TRUE	FALSE	NA	TRUE	NA
GCST90199804	7-alpha-hydroxy-3-oxo-4-cholestenoate (7-hoca) levels	8,236 European ancestry individuals	NA	FALSE	FALSE	15429851	NA	TRUE	FALSE	NA	TRUE	NA
GCST90199805	Octadecanedioate levels	8,223 European ancestry individuals	NA	FALSE	FALSE	15429412	NA	TRUE	FALSE	NA	TRUE	NA
GCST90199806	Tetradecanedioate (C14-DC) levels	8,268 European ancestry individuals	NA	FALSE	FALSE	15431625	NA	TRUE	FALSE	NA	TRUE	NA
GCST90199807	Hexadecanedioate (C16-DC) levels	8,260 European ancestry individuals	NA	FALSE	FALSE	15431581	NA	TRUE	FALSE	NA	TRUE	NA
GCST90199808	Glycerophosphoethanolamine levels	8,231 European ancestry individuals	NA	FALSE	FALSE	15430230	NA	TRUE	FALSE	NA	TRUE	NA
GCST90199809	Taurolithocholate 3-sulfate levels	8,124 European ancestry individuals	NA	FALSE	FALSE	15426475	NA	TRUE	FALSE	NA	TRUE	NA
GCST90199810	1-palmitoyl-GPI (16:0) levels	8,246 European ancestry individuals	NA	FALSE	FALSE	15429953	NA	TRUE	FALSE	NA	TRUE	NA
GCST90199811	Glycolithocholate sulfate levels	8,165 European ancestry individuals	NA	FALSE	FALSE	15427926	NA	TRUE	FALSE	NA	TRUE	NA
GCST90199812	3-(3-hydroxyphenyl)propionate levels	7,304 European ancestry individuals	NA	FALSE	FALSE	15393079	NA	TRUE	FALSE	NA	TRUE	NA
GCST90199813	Deoxycarnitine levels	8,271 European ancestry individuals	NA	FALSE	FALSE	15431333	NA	TRUE	FALSE	NA	TRUE	NA
GCST90199814	Alpha-hydroxycaproate levels	5,169 European ancestry individuals	NA	FALSE	FALSE	15254609	NA	TRUE	FALSE	NA	TRUE	NA
GCST90199815	1-ribosyl-imidazoleacetate levels	8,205 European ancestry individuals	NA	FALSE	FALSE	15428278	NA	TRUE	FALSE	NA	TRUE	NA
GCST90199816	3,4-dihydroxybutyrate levels	8,142 European ancestry individuals	NA	FALSE	FALSE	15426237	NA	TRUE	FALSE	NA	TRUE	NA
GCST90199817	Indoleacetylglutamine levels	6,161 European ancestry individuals	NA	FALSE	FALSE	15333169	NA	TRUE	FALSE	NA	TRUE	NA
GCST90199818	Mannitol/sorbitol levels	8,211 European ancestry individuals	NA	FALSE	FALSE	15429432	NA	TRUE	FALSE	NA	TRUE	NA
GCST90199819	Tryptophan betaine levels	8,216 European ancestry individuals	NA	FALSE	FALSE	15429826	NA	TRUE	FALSE	NA	TRUE	NA
GCST90199820	Dihomo-linolenate (20:3n3 or n6) levels	8,273 European ancestry individuals	NA	FALSE	FALSE	15431551	NA	TRUE	FALSE	NA	TRUE	NA
GCST90199821	1-linoleoyl-GPI (18:2) levels	8,268 European ancestry individuals	NA	FALSE	FALSE	15431346	NA	TRUE	FALSE	NA	TRUE	NA
GCST90199822	1-oleoyl-GPI (18:1) levels	8,252 European ancestry individuals	NA	FALSE	FALSE	15430412	NA	TRUE	FALSE	NA	TRUE	NA
GCST90199823	O-cresol sulfate levels	7,315 European ancestry individuals	NA	FALSE	FALSE	15394885	NA	TRUE	FALSE	NA	TRUE	NA
GCST90199824	4-vinylphenol sulfate levels	8,280 European ancestry individuals	NA	FALSE	FALSE	15431687	NA	TRUE	FALSE	NA	TRUE	NA
GCST90199825	Pyrraline levels	7,920 European ancestry individuals	NA	FALSE	FALSE	15418168	NA	TRUE	FALSE	NA	TRUE	NA
GCST90199826	N6-acetyllysine levels	8,242 European ancestry individuals	NA	FALSE	FALSE	15430891	NA	TRUE	FALSE	NA	TRUE	NA
GCST90199827	Thymol sulfate levels	8,063 European ancestry individuals	NA	FALSE	FALSE	15425707	NA	TRUE	FALSE	NA	TRUE	NA
GCST90199828	N-acetylserine levels	8,217 European ancestry individuals	NA	FALSE	FALSE	15429926	NA	TRUE	FALSE	NA	TRUE	NA
GCST90199829	3-methyladipate levels	6,958 European ancestry individuals	NA	FALSE	FALSE	15370715	NA	TRUE	FALSE	NA	TRUE	NA
GCST90199830	4-ethylphenylsulfate levels	8,139 European ancestry individuals	NA	FALSE	FALSE	15426298	NA	TRUE	FALSE	NA	TRUE	NA
GCST90199831	1-stearoyl-2-oleoyl-GPE (18:0/18:1) levels	8,273 European ancestry individuals	NA	FALSE	FALSE	15430613	NA	TRUE	FALSE	NA	TRUE	NA
GCST90199832	Dimethylarginine (sdma + adma) levels	8,233 European ancestry individuals	NA	FALSE	FALSE	15430885	NA	TRUE	FALSE	NA	TRUE	NA
GCST90199833	Hexanoylglutamine levels	8,128 European ancestry individuals	NA	FALSE	FALSE	15425917	NA	TRUE	FALSE	NA	TRUE	NA
GCST90199834	Gamma-glutamylalanine levels	7,518 European ancestry individuals	NA	FALSE	FALSE	15403446	NA	TRUE	FALSE	NA	TRUE	NA
GCST90199835	5alpha-androstan-3beta,17beta-diol disulfate levels	8,199 European ancestry individuals	NA	FALSE	FALSE	15429186	NA	TRUE	FALSE	NA	TRUE	NA
GCST90199836	N-methylproline levels	8,299 European ancestry individuals	NA	FALSE	FALSE	15432359	NA	TRUE	FALSE	NA	TRUE	NA
GCST90199837	Carotenoid levels (cryptoxanthin)	8,226 European ancestry individuals	NA	FALSE	FALSE	15430545	NA	TRUE	FALSE	NA	TRUE	NA
GCST90199838	5alpha-pregnan-3beta,20alpha-diol disulfate levels	8,130 European ancestry individuals	NA	FALSE	FALSE	15426253	NA	TRUE	FALSE	NA	TRUE	NA
GCST90199839	Taurocholenate sulfate levels	8,249 European ancestry individuals	NA	FALSE	FALSE	15430558	NA	TRUE	FALSE	NA	TRUE	NA
GCST90199840	Pregnenediol disulfate (C21H34O8S2) levels	8,245 European ancestry individuals	NA	FALSE	FALSE	15430325	NA	TRUE	FALSE	NA	TRUE	NA
GCST90199841	Glycocholenate sulfate levels	8,250 European ancestry individuals	NA	FALSE	FALSE	15431008	NA	TRUE	FALSE	NA	TRUE	NA
GCST90199842	Androstenediol (3beta,17beta) disulfate (1) levels	8,222 European ancestry individuals	NA	FALSE	FALSE	15429865	NA	TRUE	FALSE	NA	TRUE	NA
GCST90199843	Chiro-inositol levels	4,429 European ancestry individuals	NA	FALSE	FALSE	15438875	NA	TRUE	FALSE	NA	TRUE	NA
GCST90199844	1-palmitoyl-2-linoleoyl-GPE (16:0/18:2) levels	8,266 European ancestry individuals	NA	FALSE	FALSE	15431047	NA	TRUE	FALSE	NA	TRUE	NA
GCST90199845	Sphinganine-1-phosphate levels	8,126 European ancestry individuals	NA	FALSE	FALSE	15426841	NA	TRUE	FALSE	NA	TRUE	NA
GCST90199846	Glycosyl-N-stearoyl-sphingosine (d18:1/18:0) levels	8,233 European ancestry individuals	NA	FALSE	FALSE	15430876	NA	TRUE	FALSE	NA	TRUE	NA
GCST90199847	4-allylphenol sulfate levels	8,240 European ancestry individuals	NA	FALSE	FALSE	15430706	NA	TRUE	FALSE	NA	TRUE	NA
GCST90199848	Succinylcarnitine levels	8,212 European ancestry individuals	NA	FALSE	FALSE	15429213	NA	TRUE	FALSE	NA	TRUE	NA
GCST90199849	21-hydroxypregnenolone disulfate levels	8,132 European ancestry individuals	NA	FALSE	FALSE	15427123	NA	TRUE	FALSE	NA	TRUE	NA
GCST90199850	5alpha-androstan-3alpha,17alpha-diol monosulfate levels	5,524 European ancestry individuals	NA	FALSE	FALSE	15287918	NA	TRUE	FALSE	NA	TRUE	NA
GCST90199851	Androstenediol (3beta,17beta) disulfate (2) levels	8,205 European ancestry individuals	NA	FALSE	FALSE	15429506	NA	TRUE	FALSE	NA	TRUE	NA
GCST90199852	5alpha-androstan-3beta,17alpha-diol disulfate levels	7,103 European ancestry individuals	NA	FALSE	FALSE	15382959	NA	TRUE	FALSE	NA	TRUE	NA
GCST90199853	5alpha-pregnan-3beta,20beta-diol monosulfate (1) levels	7,772 European ancestry individuals	NA	FALSE	FALSE	15411349	NA	TRUE	FALSE	NA	TRUE	NA
GCST90199854	5alpha-pregnan-3beta,20alpha-diol monosulfate (2) levels	8,028 European ancestry individuals	NA	FALSE	FALSE	15421968	NA	TRUE	FALSE	NA	TRUE	NA
GCST90199855	5alpha-androstan-3beta,17beta-diol monosulfate (2) levels	7,066 European ancestry individuals	NA	FALSE	FALSE	15381870	NA	TRUE	FALSE	NA	TRUE	NA
GCST90199856	Androstenediol (3alpha, 17alpha) monosulfate (3) levels	8,192 European ancestry individuals	NA	FALSE	FALSE	15427785	NA	TRUE	FALSE	NA	TRUE	NA
GCST90199857	5alpha-pregnan-diol disulfate levels	4,110 European ancestry individuals	NA	FALSE	FALSE	15414471	NA	TRUE	FALSE	NA	TRUE	NA
GCST90199858	5alpha-androstan-3alpha,17beta-diol monosulfate (1) levels	7,608 European ancestry individuals	NA	FALSE	FALSE	15403280	NA	TRUE	FALSE	NA	TRUE	NA
GCST90199859	5alpha-androstan-3alpha,17beta-diol disulfate levels	5,082 European ancestry individuals	NA	FALSE	FALSE	15262122	NA	TRUE	FALSE	NA	TRUE	NA
GCST90199860	Andro steroid monosulfate C19H28O6S (1) levels	7,415 European ancestry individuals	NA	FALSE	FALSE	15400078	NA	TRUE	FALSE	NA	TRUE	NA
GCST90199861	Pregnenediol sulfate (C21H34O5S) levels	8,260 European ancestry individuals	NA	FALSE	FALSE	15431064	NA	TRUE	FALSE	NA	TRUE	NA
GCST90199862	4-hydroxycoumarin levels	6,944 European ancestry individuals	NA	FALSE	FALSE	15374017	NA	TRUE	FALSE	NA	TRUE	NA
GCST90199863	16a-hydroxy DHEA 3-sulfate levels	8,236 European ancestry individuals	NA	FALSE	FALSE	15430452	NA	TRUE	FALSE	NA	TRUE	NA
GCST90199864	Gamma-CEHC levels	8,258 European ancestry individuals	NA	FALSE	FALSE	15431258	NA	TRUE	FALSE	NA	TRUE	NA
GCST90199865	2-hydroxyglutarate levels	7,769 European ancestry individuals	NA	FALSE	FALSE	15410641	NA	TRUE	FALSE	NA	TRUE	NA
GCST90199866	N-acetyl-beta-alanine levels	8,231 European ancestry individuals	NA	FALSE	FALSE	15429802	NA	TRUE	FALSE	NA	TRUE	NA
GCST90199867	Tridecenedioate (C13:1-DC) levels	8,231 European ancestry individuals	NA	FALSE	FALSE	15430032	NA	TRUE	FALSE	NA	TRUE	NA
GCST90199868	N-acetyl-3-methylhistidine levels	7,018 European ancestry individuals	NA	FALSE	FALSE	15375592	NA	TRUE	FALSE	NA	TRUE	NA
GCST90199869	2-hydroxyhippurate levels	8,241 European ancestry individuals	NA	FALSE	FALSE	15430548	NA	TRUE	FALSE	NA	TRUE	NA
GCST90199870	4-cholesten-3-one levels	6,990 European ancestry individuals	NA	FALSE	FALSE	15371286	NA	TRUE	FALSE	NA	TRUE	NA
GCST90199871	Androstenediol (3beta,17beta) monosulfate (2) levels	7,811 European ancestry individuals	NA	FALSE	FALSE	15413054	NA	TRUE	FALSE	NA	TRUE	NA
GCST90199872	Androstenediol (3beta,17beta) monosulfate (1) levels	8,229 European ancestry individuals	NA	FALSE	FALSE	15430268	NA	TRUE	FALSE	NA	TRUE	NA
GCST90199873	Pregnenolone sulfate levels	7,772 European ancestry individuals	NA	FALSE	FALSE	15413931	NA	TRUE	FALSE	NA	TRUE	NA
GCST90199874	S-methylmethionine levels	6,674 European ancestry individuals	NA	FALSE	FALSE	15364965	NA	TRUE	FALSE	NA	TRUE	NA
GCST90199875	13-HODE + 9-HODE levels	8,207 European ancestry individuals	NA	FALSE	FALSE	15428910	NA	TRUE	FALSE	NA	TRUE	NA
GCST90199876	Palmitoyl sphingomyelin (d18:1/16:0) levels	8,269 European ancestry individuals	NA	FALSE	FALSE	15431031	NA	TRUE	FALSE	NA	TRUE	NA
GCST90199877	Indole-3-carboxylate levels	4,989 European ancestry individuals	NA	FALSE	FALSE	15470849	NA	TRUE	FALSE	NA	TRUE	NA
GCST90199878	Sphingomyelin (d18:1/18:1, d18:2/18:0) levels	8,267 European ancestry individuals	NA	FALSE	FALSE	15431499	NA	TRUE	FALSE	NA	TRUE	NA
GCST90199879	Ergothioneine levels	8,210 European ancestry individuals	NA	FALSE	FALSE	15429529	NA	TRUE	FALSE	NA	TRUE	NA
GCST90199880	Cis-4-decenoylcarnitine (C10:1) levels	8,239 European ancestry individuals	NA	FALSE	FALSE	15429223	NA	TRUE	FALSE	NA	TRUE	NA
GCST90199881	5-(galactosylhydroxy)-L-lysine levels	6,898 European ancestry individuals	NA	FALSE	FALSE	15373827	NA	TRUE	FALSE	NA	TRUE	NA
GCST90199882	2s,3R-dihydroxybutyrate levels	8,252 European ancestry individuals	NA	FALSE	FALSE	15430874	NA	TRUE	FALSE	NA	TRUE	NA
GCST90199883	Cysteinylglycine disulfide levels	8,216 European ancestry individuals	NA	FALSE	FALSE	15430163	NA	TRUE	FALSE	NA	TRUE	NA
GCST90199884	2,3-dihydroxyisovalerate levels	8,268 European ancestry individuals	NA	FALSE	FALSE	15431341	NA	TRUE	FALSE	NA	TRUE	NA
GCST90199885	Alpha-ketoglutaramate levels	8,210 European ancestry individuals	NA	FALSE	FALSE	15428556	NA	TRUE	FALSE	NA	TRUE	NA
GCST90199886	3-methylglutaconate levels	8,197 European ancestry individuals	NA	FALSE	FALSE	15429664	NA	TRUE	FALSE	NA	TRUE	NA
GCST90199887	(16 or 17)-methylstearate (a19:0 or i19:0) levels	8,239 European ancestry individuals	NA	FALSE	FALSE	15429669	NA	TRUE	FALSE	NA	TRUE	NA
GCST90199888	Cinnamoylglycine levels	7,824 European ancestry individuals	NA	FALSE	FALSE	15412918	NA	TRUE	FALSE	NA	TRUE	NA
GCST90199889	2R,3R-dihydroxybutyrate levels	8,223 European ancestry individuals	NA	FALSE	FALSE	15428972	NA	TRUE	FALSE	NA	TRUE	NA
GCST90199890	4-hydroxyglutamate levels	7,226 European ancestry individuals	NA	FALSE	FALSE	15386294	NA	TRUE	FALSE	NA	TRUE	NA
GCST90199891	S-methylcysteine levels	8,239 European ancestry individuals	NA	FALSE	FALSE	15430622	NA	TRUE	FALSE	NA	TRUE	NA
GCST90199892	Isoursodeoxycholate levels	8,234 European ancestry individuals	NA	FALSE	FALSE	15429765	NA	TRUE	FALSE	NA	TRUE	NA
GCST90199893	Cis-4-decenoate (10:1n6) levels	8,173 European ancestry individuals	NA	FALSE	FALSE	15425854	NA	TRUE	FALSE	NA	TRUE	NA
GCST90199894	4-oxo-retinoic acid levels	7,514 European ancestry individuals	NA	FALSE	FALSE	15398514	NA	TRUE	FALSE	NA	TRUE	NA
GCST90199895	1-lignoceroyl-GPC (24:0) levels	8,208 European ancestry individuals	NA	FALSE	FALSE	15429351	NA	TRUE	FALSE	NA	TRUE	NA
GCST90199896	Sulfate levels	8,230 European ancestry individuals	NA	FALSE	FALSE	15430459	NA	TRUE	FALSE	NA	TRUE	NA
GCST90199897	4-hydroxy-2-oxoglutaric acid levels	7,919 European ancestry individuals	NA	FALSE	FALSE	15419695	NA	TRUE	FALSE	NA	TRUE	NA
GCST90199898	Glycoursodeoxycholate levels	8,252 European ancestry individuals	NA	FALSE	FALSE	15431087	NA	TRUE	FALSE	NA	TRUE	NA
GCST90199899	1-(1-enyl-palmitoyl)-GPC (p-16:0) levels	8,170 European ancestry individuals	NA	FALSE	FALSE	15428441	NA	TRUE	FALSE	NA	TRUE	NA
GCST90199900	Argininate levels	8,226 European ancestry individuals	NA	FALSE	FALSE	15429013	NA	TRUE	FALSE	NA	TRUE	NA
GCST90199901	1-methyl-5-imidazoleacetate levels	8,171 European ancestry individuals	NA	FALSE	FALSE	15427541	NA	TRUE	FALSE	NA	TRUE	NA
GCST90199902	Hydantoin-5-propionate levels	8,164 European ancestry individuals	NA	FALSE	FALSE	15427189	NA	TRUE	FALSE	NA	TRUE	NA
GCST90199903	2-oxoarginine levels	8,223 European ancestry individuals	NA	FALSE	FALSE	15429542	NA	TRUE	FALSE	NA	TRUE	NA
GCST90199904	Pantoate levels	7,662 European ancestry individuals	NA	FALSE	FALSE	15405454	NA	TRUE	FALSE	NA	TRUE	NA
GCST90199905	Formiminoglutamate levels	8,175 European ancestry individuals	NA	FALSE	FALSE	15429104	NA	TRUE	FALSE	NA	TRUE	NA
GCST90199906	1-(1-enyl-palmitoyl)-GPE (p-16:0) levels	8,227 European ancestry individuals	NA	FALSE	FALSE	15429960	NA	TRUE	FALSE	NA	TRUE	NA
GCST90199907	S-methylcysteine sulfoxide levels	8,255 European ancestry individuals	NA	FALSE	FALSE	15431132	NA	TRUE	FALSE	NA	TRUE	NA
GCST90199908	2-o-methylascorbic acid levels	8,219 European ancestry individuals	NA	FALSE	FALSE	15429532	NA	TRUE	FALSE	NA	TRUE	NA
GCST90199909	Eicosanedioate (C20-DC) levels	8,258 European ancestry individuals	NA	FALSE	FALSE	15431658	NA	TRUE	FALSE	NA	TRUE	NA
GCST90199910	1-(1-enyl-stearoyl)-GPE (p-18:0) levels	8,249 European ancestry individuals	NA	FALSE	FALSE	15430683	NA	TRUE	FALSE	NA	TRUE	NA
GCST90199911	Beta-citrylglutamate levels	8,226 European ancestry individuals	NA	FALSE	FALSE	15428418	NA	TRUE	FALSE	NA	TRUE	NA
GCST90199912	N-oleoyltaurine levels	7,375 European ancestry individuals	NA	FALSE	FALSE	15399662	NA	TRUE	FALSE	NA	TRUE	NA
GCST90199913	Docosadioate (C22-DC) levels	8,225 European ancestry individuals	NA	FALSE	FALSE	15430526	NA	TRUE	FALSE	NA	TRUE	NA
GCST90199914	Oleoyl-linoleoyl-glycerol (18:1/18:2) [2] levels	8,069 European ancestry individuals	NA	FALSE	FALSE	15421754	NA	TRUE	FALSE	NA	TRUE	NA
GCST90199915	Imidazole propionate levels	7,776 European ancestry individuals	NA	FALSE	FALSE	15411851	NA	TRUE	FALSE	NA	TRUE	NA
GCST90199916	Carnitine C18:2 levels	8,268 European ancestry individuals	NA	FALSE	FALSE	15431421	NA	TRUE	FALSE	NA	TRUE	NA
GCST90199917	Pregnanediol-3-glucuronide levels	7,905 European ancestry individuals	NA	FALSE	FALSE	15417781	NA	TRUE	FALSE	NA	TRUE	NA
GCST90199918	Carboxyethyl-gaba levels	8,090 European ancestry individuals	NA	FALSE	FALSE	15425127	NA	TRUE	FALSE	NA	TRUE	NA
GCST90199919	Alliin levels	6,517 European ancestry individuals	NA	FALSE	FALSE	15353233	NA	TRUE	FALSE	NA	TRUE	NA
GCST90199920	Trimethylamine n-oxide levels	8,218 European ancestry individuals	NA	FALSE	FALSE	15430398	NA	TRUE	FALSE	NA	TRUE	NA
GCST90199921	Dihydroferulate levels	6,398 European ancestry individuals	NA	FALSE	FALSE	15341969	NA	TRUE	FALSE	NA	TRUE	NA
GCST90199922	Prolylglycine levels	7,907 European ancestry individuals	NA	FALSE	FALSE	15418917	NA	TRUE	FALSE	NA	TRUE	NA
GCST90199923	N-palmitoylglycine levels	8,236 European ancestry individuals	NA	FALSE	FALSE	15428633	NA	TRUE	FALSE	NA	TRUE	NA
GCST90199924	N-methyltaurine levels	5,440 European ancestry individuals	NA	FALSE	FALSE	15275322	NA	TRUE	FALSE	NA	TRUE	NA
GCST90199925	Succinimide levels	5,865 European ancestry individuals	NA	FALSE	FALSE	15305762	NA	TRUE	FALSE	NA	TRUE	NA
GCST90199926	N-acetylcarnosine levels	8,233 European ancestry individuals	NA	FALSE	FALSE	15430258	NA	TRUE	FALSE	NA	TRUE	NA
GCST90199927	Histidine betaine (hercynine) levels	7,518 European ancestry individuals	NA	FALSE	FALSE	15401295	NA	TRUE	FALSE	NA	TRUE	NA
GCST90199928	2-stearoyl-GPE (18:0) levels	8,073 European ancestry individuals	NA	FALSE	FALSE	15425599	NA	TRUE	FALSE	NA	TRUE	NA
GCST90199929	Margaroylcarnitine (C17) levels	8,112 European ancestry individuals	NA	FALSE	FALSE	15424671	NA	TRUE	FALSE	NA	TRUE	NA
GCST90199930	(R)-3-hydroxybutyrylcarnitine levels	7,787 European ancestry individuals	NA	FALSE	FALSE	15412386	NA	TRUE	FALSE	NA	TRUE	NA
GCST90199931	Lanthionine levels	7,760 European ancestry individuals	NA	FALSE	FALSE	15411249	NA	TRUE	FALSE	NA	TRUE	NA
GCST90199932	Mannonate levels	8,166 European ancestry individuals	NA	FALSE	FALSE	15426658	NA	TRUE	FALSE	NA	TRUE	NA
GCST90199933	3b-hydroxy-5-cholenoic acid levels	6,846 European ancestry individuals	NA	FALSE	FALSE	15371635	NA	TRUE	FALSE	NA	TRUE	NA
GCST90199934	2-hydroxydecanoate levels	8,267 European ancestry individuals	NA	FALSE	FALSE	15431674	NA	TRUE	FALSE	NA	TRUE	NA
GCST90199935	Glycohyocholate levels	7,095 European ancestry individuals	NA	FALSE	FALSE	15388247	NA	TRUE	FALSE	NA	TRUE	NA
GCST90199936	3-methyl catechol sulfate (2) levels	6,320 European ancestry individuals	NA	FALSE	FALSE	15330990	NA	TRUE	FALSE	NA	TRUE	NA
GCST90199937	2-aminooctanoate levels	8,178 European ancestry individuals	NA	FALSE	FALSE	15428576	NA	TRUE	FALSE	NA	TRUE	NA
GCST90199938	3-methyl catechol sulfate (1) levels	8,233 European ancestry individuals	NA	FALSE	FALSE	15428063	NA	TRUE	FALSE	NA	TRUE	NA
GCST90199939	4-methylcatechol sulfate levels	8,229 European ancestry individuals	NA	FALSE	FALSE	15429970	NA	TRUE	FALSE	NA	TRUE	NA
GCST90199940	Guaiacol sulfate levels	8,262 European ancestry individuals	NA	FALSE	FALSE	15431355	NA	TRUE	FALSE	NA	TRUE	NA
GCST90199941	Gamma-CEHC glucuronide levels	6,305 European ancestry individuals	NA	FALSE	FALSE	15336085	NA	TRUE	FALSE	NA	TRUE	NA
GCST90199942	Dimethyl sulfone levels	7,905 European ancestry individuals	NA	FALSE	FALSE	15417516	NA	TRUE	FALSE	NA	TRUE	NA
GCST90199943	2-piperidinone levels	8,225 European ancestry individuals	NA	FALSE	FALSE	15429002	NA	TRUE	FALSE	NA	TRUE	NA
GCST90199944	Indolin-2-one levels	7,027 European ancestry individuals	NA	FALSE	FALSE	15380453	NA	TRUE	FALSE	NA	TRUE	NA
GCST90199945	Sphingomyelin (d18:1/14:0, d16:1/16:0) levels	8,254 European ancestry individuals	NA	FALSE	FALSE	15430478	NA	TRUE	FALSE	NA	TRUE	NA
GCST90199946	3-acetylphenol sulfate levels	6,897 European ancestry individuals	NA	FALSE	FALSE	15375123	NA	TRUE	FALSE	NA	TRUE	NA
GCST90199947	Sphingomyelin (d18:2/16:0, d18:1/16:1) levels	8,272 European ancestry individuals	NA	FALSE	FALSE	15431683	NA	TRUE	FALSE	NA	TRUE	NA
GCST90199948	S-allylcysteine levels	6,857 European ancestry individuals	NA	FALSE	FALSE	15375281	NA	TRUE	FALSE	NA	TRUE	NA
GCST90199949	6-oxopiperidine-2-carboxylate levels	8,032 European ancestry individuals	NA	FALSE	FALSE	15421411	NA	TRUE	FALSE	NA	TRUE	NA
GCST90199950	2-aminophenol sulfate levels	8,264 European ancestry individuals	NA	FALSE	FALSE	15430816	NA	TRUE	FALSE	NA	TRUE	NA
GCST90199951	N-acetylalliin levels	5,432 European ancestry individuals	NA	FALSE	FALSE	15277052	NA	TRUE	FALSE	NA	TRUE	NA
GCST90199952	2-aminoheptanoate levels	8,238 European ancestry individuals	NA	FALSE	FALSE	15431100	NA	TRUE	FALSE	NA	TRUE	NA
GCST90199953	3-methoxytyramine sulfate levels	5,419 European ancestry individuals	NA	FALSE	FALSE	15273345	NA	TRUE	FALSE	NA	TRUE	NA
GCST90199954	N2,N5-diacetylornithine levels	7,596 European ancestry individuals	NA	FALSE	FALSE	15404884	NA	TRUE	FALSE	NA	TRUE	NA
GCST90199955	Ferulic acid 4-sulfate levels	7,332 European ancestry individuals	NA	FALSE	FALSE	15394111	NA	TRUE	FALSE	NA	TRUE	NA
GCST90199956	1H-indole-7-acetic acid levels	5,986 European ancestry individuals	NA	FALSE	FALSE	15307250	NA	TRUE	FALSE	NA	TRUE	NA
GCST90199957	3-(3-hydroxyphenyl)propionate sulfate levels	5,773 European ancestry individuals	NA	FALSE	FALSE	15309763	NA	TRUE	FALSE	NA	TRUE	NA
GCST90199958	1-linolenoyl-GPC (18:3) levels	8,261 European ancestry individuals	NA	FALSE	FALSE	15431054	NA	TRUE	FALSE	NA	TRUE	NA
GCST90199959	O-sulfo-l-tyrosine levels	8,229 European ancestry individuals	NA	FALSE	FALSE	15430195	NA	TRUE	FALSE	NA	TRUE	NA
GCST90199960	N-formylanthranilic acid levels	7,534 European ancestry individuals	NA	FALSE	FALSE	15399447	NA	TRUE	FALSE	NA	TRUE	NA
GCST90199961	Methionine sulfone levels	8,254 European ancestry individuals	NA	FALSE	FALSE	15431252	NA	TRUE	FALSE	NA	TRUE	NA
GCST90199962	Acisoga levels	7,489 European ancestry individuals	NA	FALSE	FALSE	15404915	NA	TRUE	FALSE	NA	TRUE	NA
GCST90199963	17alpha-hydroxypregnanolone glucuronide levels	5,582 European ancestry individuals	NA	FALSE	FALSE	15290772	NA	TRUE	FALSE	NA	TRUE	NA
GCST90199964	Etiocholanolone glucuronide levels	7,821 European ancestry individuals	NA	FALSE	FALSE	15414026	NA	TRUE	FALSE	NA	TRUE	NA
GCST90199965	Fructosyllysine levels	8,238 European ancestry individuals	NA	FALSE	FALSE	15431064	NA	TRUE	FALSE	NA	TRUE	NA
GCST90199966	1-(1-enyl-oleoyl)-GPE (p-18:1) levels	8,157 European ancestry individuals	NA	FALSE	FALSE	15427549	NA	TRUE	FALSE	NA	TRUE	NA
GCST90199967	N-acetyltaurine levels	8,160 European ancestry individuals	NA	FALSE	FALSE	15427429	NA	TRUE	FALSE	NA	TRUE	NA
GCST90199968	1-palmitoyl-GPG (16:0) levels	7,708 European ancestry individuals	NA	FALSE	FALSE	15409398	NA	TRUE	FALSE	NA	TRUE	NA
GCST90199969	1-oleoyl-GPG (18:1) levels	6,990 European ancestry individuals	NA	FALSE	FALSE	15375966	NA	TRUE	FALSE	NA	TRUE	NA
GCST90199970	Octadecenedioylcarnitine (C18:1-DC) levels	8,245 European ancestry individuals	NA	FALSE	FALSE	15430827	NA	TRUE	FALSE	NA	TRUE	NA
GCST90199971	3-methylglutarylcarnitine (2) levels	8,220 European ancestry individuals	NA	FALSE	FALSE	15430292	NA	TRUE	FALSE	NA	TRUE	NA
GCST90199972	Sphingomyelin (d18:1/24:1, d18:2/24:0) levels	8,267 European ancestry individuals	NA	FALSE	FALSE	15431708	NA	TRUE	FALSE	NA	TRUE	NA
GCST90199973	Methyl glucopyranoside (alpha + beta) levels	7,973 European ancestry individuals	NA	FALSE	FALSE	15418296	NA	TRUE	FALSE	NA	TRUE	NA
GCST90199974	9-hydroxystearate levels	7,474 European ancestry individuals	NA	FALSE	FALSE	15401244	NA	TRUE	FALSE	NA	TRUE	NA
GCST90199975	Sphingomyelin (d18:2/14:0, d18:1/14:1) levels	8,278 European ancestry individuals	NA	FALSE	FALSE	15430038	NA	TRUE	FALSE	NA	TRUE	NA
GCST90199976	1-dihomo-linolenylglycerol (20:3) levels	6,470 European ancestry individuals	NA	FALSE	FALSE	15353404	NA	TRUE	FALSE	NA	TRUE	NA
GCST90199977	4-hydroxychlorothalonil levels	8,216 European ancestry individuals	NA	FALSE	FALSE	15430251	NA	TRUE	FALSE	NA	TRUE	NA
GCST90199978	Vanillactate levels	7,935 European ancestry individuals	NA	FALSE	FALSE	15419383	NA	TRUE	FALSE	NA	TRUE	NA
GCST90199979	Carnitine C14:1 levels	8,257 European ancestry individuals	NA	FALSE	FALSE	15431078	NA	TRUE	FALSE	NA	TRUE	NA
GCST90199980	N-formylphenylalanine levels	7,229 European ancestry individuals	NA	FALSE	FALSE	15387736	NA	TRUE	FALSE	NA	TRUE	NA
GCST90199981	2-acetamidophenol sulfate levels	6,984 European ancestry individuals	NA	FALSE	FALSE	15377656	NA	TRUE	FALSE	NA	TRUE	NA
GCST90199982	4-vinylguaiacol sulfate levels	7,592 European ancestry individuals	NA	FALSE	FALSE	15405634	NA	TRUE	FALSE	NA	TRUE	NA
GCST90199983	5alpha-androstan-3alpha,17beta-diol monosulfate (2) levels	5,920 European ancestry individuals	NA	FALSE	FALSE	15317561	NA	TRUE	FALSE	NA	TRUE	NA
GCST90199984	Vanillic alcohol sulfate levels	5,076 European ancestry individuals	NA	FALSE	FALSE	15243539	NA	TRUE	FALSE	NA	TRUE	NA
GCST90199985	Methyl-4-hydroxybenzoate sulfate levels	8,285 European ancestry individuals	NA	FALSE	FALSE	15431843	NA	TRUE	FALSE	NA	TRUE	NA
GCST90199986	Eugenol sulfate levels	7,063 European ancestry individuals	NA	FALSE	FALSE	15381589	NA	TRUE	FALSE	NA	TRUE	NA
GCST90199987	2-methoxyresorcinol sulfate levels	5,897 European ancestry individuals	NA	FALSE	FALSE	15304257	NA	TRUE	FALSE	NA	TRUE	NA
GCST90199988	Tyramine O-sulfate levels	7,254 European ancestry individuals	NA	FALSE	FALSE	15392599	NA	TRUE	FALSE	NA	TRUE	NA
GCST90199989	4-methylguaiacol sulfate levels	7,141 European ancestry individuals	NA	FALSE	FALSE	15383146	NA	TRUE	FALSE	NA	TRUE	NA
GCST90199990	3-hydroxypyridine sulfate levels	8,270 European ancestry individuals	NA	FALSE	FALSE	15429916	NA	TRUE	FALSE	NA	TRUE	NA
GCST90199991	Arabonate/xylonate levels	8,211 European ancestry individuals	NA	FALSE	FALSE	15428906	NA	TRUE	FALSE	NA	TRUE	NA
GCST90199992	Octadecanedioylcarnitine (C18-DC) levels	8,049 European ancestry individuals	NA	FALSE	FALSE	15419517	NA	TRUE	FALSE	NA	TRUE	NA
GCST90199993	Phenylacetylcarnitine levels	8,127 European ancestry individuals	NA	FALSE	FALSE	15427459	NA	TRUE	FALSE	NA	TRUE	NA
GCST90199994	Ethylparaben sulfate levels	6,408 European ancestry individuals	NA	FALSE	FALSE	15351954	NA	TRUE	FALSE	NA	TRUE	NA
GCST90199995	Sphingomyelin (d18:1/20:2, d18:2/20:1, d16:1/22:2) levels	8,124 European ancestry individuals	NA	FALSE	FALSE	15424003	NA	TRUE	FALSE	NA	TRUE	NA
GCST90199996	Sphingomyelin (d18:1/20:1, d18:2/20:0) levels	8,255 European ancestry individuals	NA	FALSE	FALSE	15430900	NA	TRUE	FALSE	NA	TRUE	NA
GCST90199997	Behenoyl sphingomyelin (d18:1/22:0) levels	8,260 European ancestry individuals	NA	FALSE	FALSE	15431366	NA	TRUE	FALSE	NA	TRUE	NA
GCST90199998	Propyl 4-hydroxybenzoate sulfate levels	7,855 European ancestry individuals	NA	FALSE	FALSE	15416003	NA	TRUE	FALSE	NA	TRUE	NA
GCST90199999	4-methoxyphenol sulfate levels	7,500 European ancestry individuals	NA	FALSE	FALSE	15396109	NA	TRUE	FALSE	NA	TRUE	NA
GCST90200000	Umbelliferone sulfate levels	5,598 European ancestry individuals	NA	FALSE	FALSE	15287543	NA	TRUE	FALSE	NA	TRUE	NA
GCST90200001	Sphingomyelin (d18:1/20:0, d16:1/22:0) levels	8,257 European ancestry individuals	NA	FALSE	FALSE	15431025	NA	TRUE	FALSE	NA	TRUE	NA
GCST90200002	6-hydroxyindole sulfate levels	8,229 European ancestry individuals	NA	FALSE	FALSE	15430483	NA	TRUE	FALSE	NA	TRUE	NA
GCST90200003	P-cresol glucuronide levels	7,969 European ancestry individuals	NA	FALSE	FALSE	15418417	NA	TRUE	FALSE	NA	TRUE	NA
GCST90200004	N-carbamoylalanine levels	7,315 European ancestry individuals	NA	FALSE	FALSE	15394286	NA	TRUE	FALSE	NA	TRUE	NA
GCST90200005	Citraconate/glutaconate levels	8,263 European ancestry individuals	NA	FALSE	FALSE	15431001	NA	TRUE	FALSE	NA	TRUE	NA
GCST90200006	1,2,3-benzenetriol sulfate (2) levels	7,484 European ancestry individuals	NA	FALSE	FALSE	15402971	NA	TRUE	FALSE	NA	TRUE	NA
GCST90200007	3-methoxycatechol sulfate (2) levels	7,286 European ancestry individuals	NA	FALSE	FALSE	15388009	NA	TRUE	FALSE	NA	TRUE	NA
GCST90200008	C-glycosyltryptophan levels	8,204 European ancestry individuals	NA	FALSE	FALSE	15429210	NA	TRUE	FALSE	NA	TRUE	NA
GCST90200009	3-methoxycatechol sulfate (1) levels	8,194 European ancestry individuals	NA	FALSE	FALSE	15428582	NA	TRUE	FALSE	NA	TRUE	NA
GCST90200010	Sphingomyelin (d18:1/22:1, d18:2/22:0, d16:1/24:1) levels	8,246 European ancestry individuals	NA	FALSE	FALSE	15430938	NA	TRUE	FALSE	NA	TRUE	NA
GCST90200011	Arabitol/xylitol levels	8,219 European ancestry individuals	NA	FALSE	FALSE	15430375	NA	TRUE	FALSE	NA	TRUE	NA
GCST90200012	3-hydroxyhexanoate levels	8,268 European ancestry individuals	NA	FALSE	FALSE	15431449	NA	TRUE	FALSE	NA	TRUE	NA
GCST90200013	Sphingomyelin (d18:1/22:2, d18:2/22:1, d16:1/24:2) levels	8,267 European ancestry individuals	NA	FALSE	FALSE	15429958	NA	TRUE	FALSE	NA	TRUE	NA
GCST90200014	3beta-hydroxy-5-cholestenoate levels	8,259 European ancestry individuals	NA	FALSE	FALSE	15430844	NA	TRUE	FALSE	NA	TRUE	NA
GCST90200015	N-acetylkynurenine (2) levels	6,193 European ancestry individuals	NA	FALSE	FALSE	15336781	NA	TRUE	FALSE	NA	TRUE	NA
GCST90200016	Dopamine 4-sulfate levels	6,888 European ancestry individuals	NA	FALSE	FALSE	15369218	NA	TRUE	FALSE	NA	TRUE	NA
GCST90200017	Sphingomyelin (d17:1/16:0, d18:1/15:0, d16:1/17:0) levels	8,261 European ancestry individuals	NA	FALSE	FALSE	15431258	NA	TRUE	FALSE	NA	TRUE	NA
GCST90200018	Adipoylcarnitine (C6-DC) levels	8,216 European ancestry individuals	NA	FALSE	FALSE	15429676	NA	TRUE	FALSE	NA	TRUE	NA
GCST90200019	Dopamine 3-o-sulfate levels	8,252 European ancestry individuals	NA	FALSE	FALSE	15430594	NA	TRUE	FALSE	NA	TRUE	NA
GCST90200020	Lignoceroyl sphingomyelin (d18:1/24:0) levels	8,250 European ancestry individuals	NA	FALSE	FALSE	15430515	NA	TRUE	FALSE	NA	TRUE	NA
GCST90200021	N-acetylglucosamine/n-acetylgalactosamine levels	7,940 European ancestry individuals	NA	FALSE	FALSE	15418535	NA	TRUE	FALSE	NA	TRUE	NA
GCST90200022	Glycochenodeoxycholate 3-sulfate levels	8,123 European ancestry individuals	NA	FALSE	FALSE	15426716	NA	TRUE	FALSE	NA	TRUE	NA
GCST90200023	Trans 3,4-methyleneheptanoate levels	7,104 European ancestry individuals	NA	FALSE	FALSE	15377766	NA	TRUE	FALSE	NA	TRUE	NA
GCST90200024	Taurodeoxycholic acid 3-sulfate levels	7,333 European ancestry individuals	NA	FALSE	FALSE	15392995	NA	TRUE	FALSE	NA	TRUE	NA
GCST90200025	Phenol glucuronide levels	4,466 European ancestry individuals	NA	FALSE	FALSE	15440006	NA	TRUE	FALSE	NA	TRUE	NA
GCST90200026	Glycodeoxycholate 3-sulfate levels	8,066 European ancestry individuals	NA	FALSE	FALSE	15424550	NA	TRUE	FALSE	NA	TRUE	NA
GCST90200027	4-hydroxyphenylacetoylcarnitine levels	7,523 European ancestry individuals	NA	FALSE	FALSE	15401033	NA	TRUE	FALSE	NA	TRUE	NA
GCST90200028	1-stearoyl-2-oleoyl-gpc (18:0/18:1) levels	8,257 European ancestry individuals	NA	FALSE	FALSE	15431210	NA	TRUE	FALSE	NA	TRUE	NA
GCST90200029	Linoleoyl ethanolamide levels	7,214 European ancestry individuals	NA	FALSE	FALSE	15387034	NA	TRUE	FALSE	NA	TRUE	NA
GCST90200030	1,2-dilinoleoyl-GPC (18:2/18:2) levels	8,227 European ancestry individuals	NA	FALSE	FALSE	15429706	NA	TRUE	FALSE	NA	TRUE	NA
GCST90200031	Nonanoylcarnitine (C9) levels	7,669 European ancestry individuals	NA	FALSE	FALSE	15404847	NA	TRUE	FALSE	NA	TRUE	NA
GCST90200032	2-hydroxybutyrate/2-hydroxyisobutyrate levels	8,215 European ancestry individuals	NA	FALSE	FALSE	15429552	NA	TRUE	FALSE	NA	TRUE	NA
GCST90200033	Sphingomyelin (d18:2/23:0, d18:1/23:1, d17:1/24:1) levels	8,272 European ancestry individuals	NA	FALSE	FALSE	15431560	NA	TRUE	FALSE	NA	TRUE	NA
GCST90200034	Tricosanoyl sphingomyelin (d18:1/23:0) levels	8,257 European ancestry individuals	NA	FALSE	FALSE	15431194	NA	TRUE	FALSE	NA	TRUE	NA
GCST90200035	Palmitoyl dihydrosphingomyelin (d18:0/16:0) levels	8,269 European ancestry individuals	NA	FALSE	FALSE	15431483	NA	TRUE	FALSE	NA	TRUE	NA
GCST90200036	1-palmitoleoylglycerol (16:1) levels	6,432 European ancestry individuals	NA	FALSE	FALSE	15349947	NA	TRUE	FALSE	NA	TRUE	NA
GCST90200037	1-stearoyl-2-linoleoyl-gpc (18:0/18:2) levels	8,231 European ancestry individuals	NA	FALSE	FALSE	15430318	NA	TRUE	FALSE	NA	TRUE	NA
GCST90200038	1-palmitoyl-2-palmitoleoyl-gpc (16:0/16:1) levels	8,276 European ancestry individuals	NA	FALSE	FALSE	15431403	NA	TRUE	FALSE	NA	TRUE	NA
GCST90200039	1-stearoyl-2-linoleoyl-GPE (18:0/18:2) levels	8,241 European ancestry individuals	NA	FALSE	FALSE	15429878	NA	TRUE	FALSE	NA	TRUE	NA
GCST90200040	Sphingomyelin (d18:2/24:1, d18:1/24:2) levels	8,273 European ancestry individuals	NA	FALSE	FALSE	15431628	NA	TRUE	FALSE	NA	TRUE	NA
GCST90200041	1-palmitoyl-2-stearoyl-gpc (16:0/18:0) levels	8,271 European ancestry individuals	NA	FALSE	FALSE	15431169	NA	TRUE	FALSE	NA	TRUE	NA
GCST90200042	Oleate/vaccenate (18:1) levels	8,230 European ancestry individuals	NA	FALSE	FALSE	15430410	NA	TRUE	FALSE	NA	TRUE	NA
GCST90200043	1-palmitoyl-2-docosahexaenoyl-gpc (16:0/22:6) levels	8,256 European ancestry individuals	NA	FALSE	FALSE	15431316	NA	TRUE	FALSE	NA	TRUE	NA
GCST90200044	1-(1-enyl-stearoyl)-2-oleoyl-GPE (p-18:0/18:1) levels	8,258 European ancestry individuals	NA	FALSE	FALSE	15430076	NA	TRUE	FALSE	NA	TRUE	NA
GCST90200045	1-stearoyl-2-arachidonoyl-GPE (18:0/20:4) levels	8,259 European ancestry individuals	NA	FALSE	FALSE	15431025	NA	TRUE	FALSE	NA	TRUE	NA
GCST90200046	1-stearoyl-2-docosahexaenoyl-gpc (18:0/22:6) levels	8,257 European ancestry individuals	NA	FALSE	FALSE	15431524	NA	TRUE	FALSE	NA	TRUE	NA
GCST90200047	Sphingomyelin (d18:1/17:0, d17:1/18:0, d19:1/16:0) levels	8,252 European ancestry individuals	NA	FALSE	FALSE	15430376	NA	TRUE	FALSE	NA	TRUE	NA
GCST90200048	1-(1-enyl-palmitoyl)-2-arachidonoyl-GPE (p-16:0/20:4) levels	8,262 European ancestry individuals	NA	FALSE	FALSE	15431453	NA	TRUE	FALSE	NA	TRUE	NA
GCST90200049	Myristoyl dihydrosphingomyelin (d18:0/14:0) levels	8,254 European ancestry individuals	NA	FALSE	FALSE	15429009	NA	TRUE	FALSE	NA	TRUE	NA
GCST90200050	5-hydroxyindole sulfate levels	6,163 European ancestry individuals	NA	FALSE	FALSE	15329137	NA	TRUE	FALSE	NA	TRUE	NA
GCST90200051	1-palmitoyl-2-dihomo-linolenoyl-GPC (16:0/20:3n3 or 6) levels	8,230 European ancestry individuals	NA	FALSE	FALSE	15430256	NA	TRUE	FALSE	NA	TRUE	NA
GCST90200052	1-(1-enyl-palmitoyl)-2-arachidonoyl-gpc (p-16:0/20:4) levels	8,251 European ancestry individuals	NA	FALSE	FALSE	15430672	NA	TRUE	FALSE	NA	TRUE	NA
GCST90200053	Sphingomyelin (d18:1/21:0, d17:1/22:0, d16:1/23:0) levels	8,242 European ancestry individuals	NA	FALSE	FALSE	15430595	NA	TRUE	FALSE	NA	TRUE	NA
GCST90200054	1-palmitoyl-2-arachidonoyl-GPE (16:0/20:4) levels	8,257 European ancestry individuals	NA	FALSE	FALSE	15431122	NA	TRUE	FALSE	NA	TRUE	NA
GCST90200055	Lactosyl-N-palmitoyl-sphingosine (d18:1/16:0) levels	8,266 European ancestry individuals	NA	FALSE	FALSE	15430303	NA	TRUE	FALSE	NA	TRUE	NA
GCST90200056	Sphingomyelin (d18:0/18:0, d19:0/17:0) levels	8,274 European ancestry individuals	NA	FALSE	FALSE	15431292	NA	TRUE	FALSE	NA	TRUE	NA
GCST90200057	1-(1-enyl-palmitoyl)-2-oleoyl-gpc (p-16:0/18:1) levels	8,222 European ancestry individuals	NA	FALSE	FALSE	15428569	NA	TRUE	FALSE	NA	TRUE	NA
GCST90200058	1-(1-enyl-stearoyl)-2-arachidonoyl-GPE (p-18:0/20:4) levels	8,254 European ancestry individuals	NA	FALSE	FALSE	15430980	NA	TRUE	FALSE	NA	TRUE	NA
GCST90200059	Behenoyl dihydrosphingomyelin (d18:0/22:0) levels	8,275 European ancestry individuals	NA	FALSE	FALSE	15430995	NA	TRUE	FALSE	NA	TRUE	NA
GCST90200060	1-(1-enyl-palmitoyl)-2-linoleoyl-GPC (p-16:0/18:2) levels	8,260 European ancestry individuals	NA	FALSE	FALSE	15431225	NA	TRUE	FALSE	NA	TRUE	NA
GCST90200061	1-(1-enyl-palmitoyl)-2-oleoyl-GPE (p-16:0/18:1) levels	8,264 European ancestry individuals	NA	FALSE	FALSE	15431701	NA	TRUE	FALSE	NA	TRUE	NA
GCST90200062	1-palmitoyl-2-arachidonoyl-GPI (16:0/20:4) levels	8,057 European ancestry individuals	NA	FALSE	FALSE	15422666	NA	TRUE	FALSE	NA	TRUE	NA
GCST90200063	1-palmitoyl-2-docosahexaenoyl-GPE (16:0/22:6) levels	8,262 European ancestry individuals	NA	FALSE	FALSE	15431281	NA	TRUE	FALSE	NA	TRUE	NA
GCST90200064	N-palmitoyl-sphinganine (d18:0/16:0) levels	8,208 European ancestry individuals	NA	FALSE	FALSE	15428195	NA	TRUE	FALSE	NA	TRUE	NA
GCST90200065	1-stearoyl-2-docosahexaenoyl-GPE (18:0/22:6) levels	8,251 European ancestry individuals	NA	FALSE	FALSE	15430237	NA	TRUE	FALSE	NA	TRUE	NA
GCST90200066	Gamma-tocopherol/beta-tocopherol levels	8,231 European ancestry individuals	NA	FALSE	FALSE	15430879	NA	TRUE	FALSE	NA	TRUE	NA
GCST90200067	1-stearoyl-2-linoleoyl-GPI (18:0/18:2) levels	8,113 European ancestry individuals	NA	FALSE	FALSE	15424629	NA	TRUE	FALSE	NA	TRUE	NA
GCST90200068	1,2-dilinoleoyl-GPE (18:2/18:2) levels	6,804 European ancestry individuals	NA	FALSE	FALSE	15363737	NA	TRUE	FALSE	NA	TRUE	NA
GCST90200069	Phenylacetylglutamate levels	6,227 European ancestry individuals	NA	FALSE	FALSE	15326869	NA	TRUE	FALSE	NA	TRUE	NA
GCST90200070	1-(1-enyl-palmitoyl)-2-palmitoleoyl-GPC (P-16:0/16:1) levels	8,083 European ancestry individuals	NA	FALSE	FALSE	15423320	NA	TRUE	FALSE	NA	TRUE	NA
GCST90200071	Palmitoylcholine levels	8,209 European ancestry individuals	NA	FALSE	FALSE	15429651	NA	TRUE	FALSE	NA	TRUE	NA
GCST90200072	Thioproline levels	8,226 European ancestry individuals	NA	FALSE	FALSE	15429964	NA	TRUE	FALSE	NA	TRUE	NA
GCST90200073	1-linoleoyl-2-arachidonoyl-GPC (18:2/20:4n6) levels	8,063 European ancestry individuals	NA	FALSE	FALSE	15424604	NA	TRUE	FALSE	NA	TRUE	NA
GCST90200074	1-linoleoyl-GPG (18:2) levels	8,115 European ancestry individuals	NA	FALSE	FALSE	15425683	NA	TRUE	FALSE	NA	TRUE	NA
GCST90200075	1-(1-enyl-palmitoyl)-2-linoleoyl-GPE (p-16:0/18:2) levels	8,254 European ancestry individuals	NA	FALSE	FALSE	15431313	NA	TRUE	FALSE	NA	TRUE	NA
GCST90200076	1-(1-enyl-stearoyl)-2-linoleoyl-GPE (p-18:0/18:2) levels	8,261 European ancestry individuals	NA	FALSE	FALSE	15431332	NA	TRUE	FALSE	NA	TRUE	NA
GCST90200077	1-stearoyl-2-oleoyl-GPI (18:0/18:1) levels	8,111 European ancestry individuals	NA	FALSE	FALSE	15423688	NA	TRUE	FALSE	NA	TRUE	NA
GCST90200078	1-myristoyl-2-arachidonoyl-GPC (14:0/20:4) levels	8,264 European ancestry individuals	NA	FALSE	FALSE	15431143	NA	TRUE	FALSE	NA	TRUE	NA
GCST90200079	1-oleoyl-2-arachidonoyl-GPE (18:1/20:4) levels	8,121 European ancestry individuals	NA	FALSE	FALSE	15426002	NA	TRUE	FALSE	NA	TRUE	NA
GCST90200080	1-palmitoyl-2-oleoyl-GPI (16:0/18:1) levels	8,123 European ancestry individuals	NA	FALSE	FALSE	15425447	NA	TRUE	FALSE	NA	TRUE	NA
GCST90200081	1-oleoyl-2-docosahexaenoyl-GPC (18:1/22:6) levels	8,267 European ancestry individuals	NA	FALSE	FALSE	15431184	NA	TRUE	FALSE	NA	TRUE	NA
GCST90200082	1-oleoyl-2-linoleoyl-GPE (18:1/18:2) levels	8,205 European ancestry individuals	NA	FALSE	FALSE	15428662	NA	TRUE	FALSE	NA	TRUE	NA
GCST90200083	1-(1-enyl-palmitoyl)-2-palmitoyl-GPC (P-16:0/16:0) levels	8,266 European ancestry individuals	NA	FALSE	FALSE	15431146	NA	TRUE	FALSE	NA	TRUE	NA
GCST90200084	Oleoylcholine levels	8,120 European ancestry individuals	NA	FALSE	FALSE	15424015	NA	TRUE	FALSE	NA	TRUE	NA
GCST90200085	Glycosyl-N-palmitoyl-sphingosine (d18:1/16:0) levels	8,245 European ancestry individuals	NA	FALSE	FALSE	15430731	NA	TRUE	FALSE	NA	TRUE	NA
GCST90200086	Arachidonoylcholine levels	8,170 European ancestry individuals	NA	FALSE	FALSE	15427542	NA	TRUE	FALSE	NA	TRUE	NA
GCST90200087	2-methylserine levels	7,722 European ancestry individuals	NA	FALSE	FALSE	15410215	NA	TRUE	FALSE	NA	TRUE	NA
GCST90200088	(S)-3-hydroxybutyrylcarnitine levels	8,249 European ancestry individuals	NA	FALSE	FALSE	15431309	NA	TRUE	FALSE	NA	TRUE	NA
GCST90200089	Methylsuccinoylcarnitine levels	8,004 European ancestry individuals	NA	FALSE	FALSE	15419240	NA	TRUE	FALSE	NA	TRUE	NA
GCST90200090	Dihomo-linolenoyl-choline levels	6,954 European ancestry individuals	NA	FALSE	FALSE	15372795	NA	TRUE	FALSE	NA	TRUE	NA
GCST90200091	Docosahexaenoylcholine levels	7,440 European ancestry individuals	NA	FALSE	FALSE	15396217	NA	TRUE	FALSE	NA	TRUE	NA
GCST90200092	Glycocholate glucuronide (1) levels	4,381 European ancestry individuals	NA	FALSE	FALSE	15426191	NA	TRUE	FALSE	NA	TRUE	NA
GCST90200093	Caffeic acid sulfate levels	7,798 European ancestry individuals	NA	FALSE	FALSE	15411818	NA	TRUE	FALSE	NA	TRUE	NA
GCST90200094	Ascorbic acid 2-sulfate levels	8,089 European ancestry individuals	NA	FALSE	FALSE	15424875	NA	TRUE	FALSE	NA	TRUE	NA
GCST90200095	1-linoleoyl-2-linolenoyl-GPC (18:2/18:3) levels	8,188 European ancestry individuals	NA	FALSE	FALSE	15428679	NA	TRUE	FALSE	NA	TRUE	NA
GCST90200096	Catechol glucuronide levels	4,698 European ancestry individuals	NA	FALSE	FALSE	15443742	NA	TRUE	FALSE	NA	TRUE	NA
GCST90200097	Furaneol sulfate levels	5,882 European ancestry individuals	NA	FALSE	FALSE	15307099	NA	TRUE	FALSE	NA	TRUE	NA
GCST90200098	Ceramide (d18:1/24:1) levels	8,265 European ancestry individuals	NA	FALSE	FALSE	15431242	NA	TRUE	FALSE	NA	TRUE	NA
GCST90200099	N-oleoylserine levels	7,591 European ancestry individuals	NA	FALSE	FALSE	15403094	NA	TRUE	FALSE	NA	TRUE	NA
GCST90200100	Perfluorooctanesulfonate (PFOS) levels	8,218 European ancestry individuals	NA	FALSE	FALSE	15430460	NA	TRUE	FALSE	NA	TRUE	NA
GCST90200101	Pimeloylcarnitine/3-methyladipoylcarnitine (C7-DC) levels	7,837 European ancestry individuals	NA	FALSE	FALSE	15413386	NA	TRUE	FALSE	NA	TRUE	NA
GCST90200102	1-palmitoleoyl-2-linolenoyl-GPC (16:1/18:3) levels	7,540 European ancestry individuals	NA	FALSE	FALSE	15401733	NA	TRUE	FALSE	NA	TRUE	NA
GCST90200103	Linoleoyl-arachidonoyl-glycerol (18:2/20:4) [1] levels	7,731 European ancestry individuals	NA	FALSE	FALSE	15406515	NA	TRUE	FALSE	NA	TRUE	NA
GCST90200104	Hexadecadienoate (16:2n6) levels	8,274 European ancestry individuals	NA	FALSE	FALSE	15431231	NA	TRUE	FALSE	NA	TRUE	NA
GCST90200105	Glycosyl-N-behenoyl-sphingadienine (d18:2/22:0) levels	8,232 European ancestry individuals	NA	FALSE	FALSE	15429546	NA	TRUE	FALSE	NA	TRUE	NA
GCST90200106	4-hydroxyphenylacetylglutamine levels	7,752 European ancestry individuals	NA	FALSE	FALSE	15413916	NA	TRUE	FALSE	NA	TRUE	NA
GCST90200107	Gamma-glutamyl-alpha-lysine levels	8,250 European ancestry individuals	NA	FALSE	FALSE	15430744	NA	TRUE	FALSE	NA	TRUE	NA
GCST90200108	N-palmitoyl-sphingadienine (d18:2/16:0) levels	7,805 European ancestry individuals	NA	FALSE	FALSE	15411861	NA	TRUE	FALSE	NA	TRUE	NA
GCST90200109	Linoleoyl-arachidonoyl-glycerol (18:2/20:4) [2] levels	7,744 European ancestry individuals	NA	FALSE	FALSE	15408090	NA	TRUE	FALSE	NA	TRUE	NA
GCST90200110	Palmitoleoylcarnitine (C16:1) levels	8,263 European ancestry individuals	NA	FALSE	FALSE	15431080	NA	TRUE	FALSE	NA	TRUE	NA
GCST90200111	N-stearoyl-sphingadienine (d18:2/18:0) levels	7,229 European ancestry individuals	NA	FALSE	FALSE	15385376	NA	TRUE	FALSE	NA	TRUE	NA
GCST90200112	2,3-dihydroxy-2-methylbutyrate levels	8,018 European ancestry individuals	NA	FALSE	FALSE	15420922	NA	TRUE	FALSE	NA	TRUE	NA
GCST90200113	Stearoylcholine levels	7,140 European ancestry individuals	NA	FALSE	FALSE	15382261	NA	TRUE	FALSE	NA	TRUE	NA
GCST90200114	Glycosyl-N-tricosanoyl-sphingadienine (d18:2/23:0) levels	7,274 European ancestry individuals	NA	FALSE	FALSE	15391817	NA	TRUE	FALSE	NA	TRUE	NA
GCST90200115	N-palmitoyl-heptadecasphingosine (d17:1/16:0) levels	7,141 European ancestry individuals	NA	FALSE	FALSE	15384116	NA	TRUE	FALSE	NA	TRUE	NA
GCST90200116	Ceramide (d18:1/14:0, d16:1/16:0) levels	7,270 European ancestry individuals	NA	FALSE	FALSE	15389419	NA	TRUE	FALSE	NA	TRUE	NA
GCST90200117	Glycosyl-N-(2-hydroxynervonoyl)-sphingosine (d18:1/24:1(2OH)) levels	8,012 European ancestry individuals	NA	FALSE	FALSE	15423184	NA	TRUE	FALSE	NA	TRUE	NA
GCST90200118	Glycosyl ceramide (d18:2/24:1, d18:1/24:2) levels	8,251 European ancestry individuals	NA	FALSE	FALSE	15430906	NA	TRUE	FALSE	NA	TRUE	NA
GCST90200119	Glycosyl ceramide (d18:1/23:1, d17:1/24:1) levels	5,309 European ancestry individuals	NA	FALSE	FALSE	15269795	NA	TRUE	FALSE	NA	TRUE	NA
GCST90200120	Sphingadienine levels	4,533 European ancestry individuals	NA	FALSE	FALSE	15446803	NA	TRUE	FALSE	NA	TRUE	NA
GCST90200121	Ceramide (d18:1/17:0, d17:1/18:0) levels	6,073 European ancestry individuals	NA	FALSE	FALSE	15328761	NA	TRUE	FALSE	NA	TRUE	NA
GCST90200122	Nisinate (24:6n3) levels	4,765 European ancestry individuals	NA	FALSE	FALSE	15448045	NA	TRUE	FALSE	NA	TRUE	NA
GCST90200123	Sphingomyelin (d18:0/20:0, d16:0/22:0) levels	8,277 European ancestry individuals	NA	FALSE	FALSE	15431391	NA	TRUE	FALSE	NA	TRUE	NA
GCST90200124	Sphingomyelin (d18:2/24:2) levels	8,140 European ancestry individuals	NA	FALSE	FALSE	15425672	NA	TRUE	FALSE	NA	TRUE	NA
GCST90200125	Sphingomyelin (d17:2/16:0, d18:2/15:0) levels	8,264 European ancestry individuals	NA	FALSE	FALSE	15431498	NA	TRUE	FALSE	NA	TRUE	NA
GCST90200126	Sphingomyelin (d18:2/23:1) levels	8,267 European ancestry individuals	NA	FALSE	FALSE	15431692	NA	TRUE	FALSE	NA	TRUE	NA
GCST90200127	Behenoylcarnitine (C22) levels	7,368 European ancestry individuals	NA	FALSE	FALSE	15390084	NA	TRUE	FALSE	NA	TRUE	NA
GCST90200128	Sphingomyelin (d18:2/18:1) levels	8,253 European ancestry individuals	NA	FALSE	FALSE	15431191	NA	TRUE	FALSE	NA	TRUE	NA
GCST90200129	Sphingomyelin (d18:2/21:0, d16:2/23:0) levels	8,260 European ancestry individuals	NA	FALSE	FALSE	15431255	NA	TRUE	FALSE	NA	TRUE	NA
GCST90200130	Linoleoylcholine levels	8,193 European ancestry individuals	NA	FALSE	FALSE	15426246	NA	TRUE	FALSE	NA	TRUE	NA
GCST90200131	Sphingomyelin (d18:1/19:0, d19:1/18:0) levels	8,256 European ancestry individuals	NA	FALSE	FALSE	15431171	NA	TRUE	FALSE	NA	TRUE	NA
GCST90200132	Linolenoylcarnitine (C18:3) levels	8,195 European ancestry individuals	NA	FALSE	FALSE	15427686	NA	TRUE	FALSE	NA	TRUE	NA
GCST90200133	Heneicosapentaenoate (21:5n3) levels	4,827 European ancestry individuals	NA	FALSE	FALSE	15452313	NA	TRUE	FALSE	NA	TRUE	NA
GCST90200134	Sphingomyelin (d18:1/25:0, d19:0/24:1, d20:1/23:0, d19:1/24:0) levels	8,126 European ancestry individuals	NA	FALSE	FALSE	15424672	NA	TRUE	FALSE	NA	TRUE	NA
GCST90200135	Arachidoylcarnitine (C20) levels	7,682 European ancestry individuals	NA	FALSE	FALSE	15405219	NA	TRUE	FALSE	NA	TRUE	NA
GCST90200136	Cerotoylcarnitine (C26) levels	8,266 European ancestry individuals	NA	FALSE	FALSE	15430482	NA	TRUE	FALSE	NA	TRUE	NA
GCST90200137	Lignoceroylcarnitine (C24) levels	8,238 European ancestry individuals	NA	FALSE	FALSE	15430566	NA	TRUE	FALSE	NA	TRUE	NA
GCST90200138	Docosatrienoate (22:3n6) levels	5,398 European ancestry individuals	NA	FALSE	FALSE	15275072	NA	TRUE	FALSE	NA	TRUE	NA
GCST90200139	Dihomo-linolenoylcarnitine (C20:3n3 or 6) levels	8,092 European ancestry individuals	NA	FALSE	FALSE	15423971	NA	TRUE	FALSE	NA	TRUE	NA
GCST90200140	Carotene diol (2) levels	8,196 European ancestry individuals	NA	FALSE	FALSE	15429122	NA	TRUE	FALSE	NA	TRUE	NA
GCST90200141	Ethyl alpha-glucopyranoside levels	6,620 European ancestry individuals	NA	FALSE	FALSE	15351808	NA	TRUE	FALSE	NA	TRUE	NA
GCST90200142	Carotene diol (1) levels	8,256 European ancestry individuals	NA	FALSE	FALSE	15430820	NA	TRUE	FALSE	NA	TRUE	NA
GCST90200143	Nervonoylcarnitine (C24:1) levels	7,880 European ancestry individuals	NA	FALSE	FALSE	15414905	NA	TRUE	FALSE	NA	TRUE	NA
GCST90200144	Dihomo-linoleoylcarnitine (C20:2) levels	7,887 European ancestry individuals	NA	FALSE	FALSE	15416363	NA	TRUE	FALSE	NA	TRUE	NA
GCST90200145	Glycosyl ceramide (d18:1/20:0, d16:1/22:0) levels	8,259 European ancestry individuals	NA	FALSE	FALSE	15431552	NA	TRUE	FALSE	NA	TRUE	NA
GCST90200146	Docosahexaenoylcarnitine (C22:6) levels	6,287 European ancestry individuals	NA	FALSE	FALSE	15330077	NA	TRUE	FALSE	NA	TRUE	NA
GCST90200147	N,N,N-trimethyl-5-aminovalerate levels	8,214 European ancestry individuals	NA	FALSE	FALSE	15429917	NA	TRUE	FALSE	NA	TRUE	NA
GCST90200148	Eicosenoylcarnitine (C20:1) levels	8,145 European ancestry individuals	NA	FALSE	FALSE	15425762	NA	TRUE	FALSE	NA	TRUE	NA
GCST90200149	Ximenoylcarnitine (C26:1) levels	8,260 European ancestry individuals	NA	FALSE	FALSE	15429967	NA	TRUE	FALSE	NA	TRUE	NA
GCST90200150	Arachidonoylcarnitine (C20:4) levels	8,202 European ancestry individuals	NA	FALSE	FALSE	15429683	NA	TRUE	FALSE	NA	TRUE	NA
GCST90200151	5-dodecenoylcarnitine (C12:1) levels	7,899 European ancestry individuals	NA	FALSE	FALSE	15419180	NA	TRUE	FALSE	NA	TRUE	NA
GCST90200152	2-butenoylglycine levels	6,253 European ancestry individuals	NA	FALSE	FALSE	15330859	NA	TRUE	FALSE	NA	TRUE	NA
GCST90200153	(N(1) + N(8))-acetylspermidine levels	8,219 European ancestry individuals	NA	FALSE	FALSE	15430447	NA	TRUE	FALSE	NA	TRUE	NA
GCST90200154	Hydroxy-cmpf levels	8,254 European ancestry individuals	NA	FALSE	FALSE	15430070	NA	TRUE	FALSE	NA	TRUE	NA
GCST90200155	2-furoylcarnitine levels	6,448 European ancestry individuals	NA	FALSE	FALSE	15344960	NA	TRUE	FALSE	NA	TRUE	NA
GCST90200156	Cortolone glucuronide (1) levels	8,152 European ancestry individuals	NA	FALSE	FALSE	15428140	NA	TRUE	FALSE	NA	TRUE	NA
GCST90200157	Carotene diol (3) levels	7,650 European ancestry individuals	NA	FALSE	FALSE	15402965	NA	TRUE	FALSE	NA	TRUE	NA
GCST90200158	3-hydroxyoleoylcarnitine levels	7,532 European ancestry individuals	NA	FALSE	FALSE	15401806	NA	TRUE	FALSE	NA	TRUE	NA
GCST90200159	Dodecenedioate (C12:1-DC) levels	8,217 European ancestry individuals	NA	FALSE	FALSE	15430050	NA	TRUE	FALSE	NA	TRUE	NA
GCST90200160	Trans-2-hexenoylglycine levels	6,545 European ancestry individuals	NA	FALSE	FALSE	15350543	NA	TRUE	FALSE	NA	TRUE	NA
GCST90200161	2-hydroxyarachidate levels	8,170 European ancestry individuals	NA	FALSE	FALSE	15428087	NA	TRUE	FALSE	NA	TRUE	NA
GCST90200162	3-hydroxyphenylacetoylglutamine levels	5,371 European ancestry individuals	NA	FALSE	FALSE	15273995	NA	TRUE	FALSE	NA	TRUE	NA
GCST90200163	Heptenedioate (C7:1-DC) levels	8,128 European ancestry individuals	NA	FALSE	FALSE	15426621	NA	TRUE	FALSE	NA	TRUE	NA
GCST90200164	Hexadecenedioate (C16:1-DC) levels	8,248 European ancestry individuals	NA	FALSE	FALSE	15431113	NA	TRUE	FALSE	NA	TRUE	NA
GCST90200165	Octadecenedioate (C18:1-DC) levels	8,267 European ancestry individuals	NA	FALSE	FALSE	15431706	NA	TRUE	FALSE	NA	TRUE	NA
GCST90200166	Dihydroferulic acid sulfate levels	5,188 European ancestry individuals	NA	FALSE	FALSE	15256209	NA	TRUE	FALSE	NA	TRUE	NA
GCST90200167	Glutamine conjugate of C7H12O2 levels	7,881 European ancestry individuals	NA	FALSE	FALSE	15417029	NA	TRUE	FALSE	NA	TRUE	NA
GCST90200168	Hydroxyasparagine levels	8,206 European ancestry individuals	NA	FALSE	FALSE	15430484	NA	TRUE	FALSE	NA	TRUE	NA
GCST90200169	Sphingomyelin (d17:1/14:0, d16:1/15:0) levels	8,267 European ancestry individuals	NA	FALSE	FALSE	15431894	NA	TRUE	FALSE	NA	TRUE	NA
GCST90200170	Octadecadienedioate (C18:2-DC) levels	8,231 European ancestry individuals	NA	FALSE	FALSE	15430442	NA	TRUE	FALSE	NA	TRUE	NA
GCST90200171	Perfluorooctanoate (PFOA) levels	8,199 European ancestry individuals	NA	FALSE	FALSE	15428812	NA	TRUE	FALSE	NA	TRUE	NA
GCST90200172	3-carboxy-4-methyl-5-pentyl-2-furanpropionate (3-CMPFP) levels	8,234 European ancestry individuals	NA	FALSE	FALSE	15430437	NA	TRUE	FALSE	NA	TRUE	NA
GCST90200173	Glutamine conjugate of C6H10O2 (2) levels	8,233 European ancestry individuals	NA	FALSE	FALSE	15430437	NA	TRUE	FALSE	NA	TRUE	NA
GCST90200174	3-hydroxybutyroylglycine levels	8,171 European ancestry individuals	NA	FALSE	FALSE	15428349	NA	TRUE	FALSE	NA	TRUE	NA
GCST90200175	Glycine conjugate of C10H14O2 (1) levels	8,128 European ancestry individuals	NA	FALSE	FALSE	15426648	NA	TRUE	FALSE	NA	TRUE	NA
GCST90200176	Glutamine conjugate of C6H10O2 (1) levels	7,980 European ancestry individuals	NA	FALSE	FALSE	15422529	NA	TRUE	FALSE	NA	TRUE	NA
GCST90200177	N-methylhydroxyproline levels	6,902 European ancestry individuals	NA	FALSE	FALSE	15371115	NA	TRUE	FALSE	NA	TRUE	NA
GCST90200178	Glucuronide of C10H18O2 (7) levels	6,090 European ancestry individuals	NA	FALSE	FALSE	15330067	NA	TRUE	FALSE	NA	TRUE	NA
GCST90200179	Glyco-beta-muricholate levels	7,206 European ancestry individuals	NA	FALSE	FALSE	15389403	NA	TRUE	FALSE	NA	TRUE	NA
GCST90200180	Glucuronide of C12H22O4 (1) levels	5,831 European ancestry individuals	NA	FALSE	FALSE	15298952	NA	TRUE	FALSE	NA	TRUE	NA
GCST90200181	N,n,n-trimethyl-alanylproline betaine (tmap) levels	8,220 European ancestry individuals	NA	FALSE	FALSE	15429732	NA	TRUE	FALSE	NA	TRUE	NA
GCST90200182	Glycine conjugate of C10H12O2 levels	6,177 European ancestry individuals	NA	FALSE	FALSE	15330729	NA	TRUE	FALSE	NA	TRUE	NA
GCST90200183	N-acetyl-2-aminooctanoate levels	8,253 European ancestry individuals	NA	FALSE	FALSE	15430099	NA	TRUE	FALSE	NA	TRUE	NA
GCST90200184	3-formylindole levels	8,256 European ancestry individuals	NA	FALSE	FALSE	15430066	NA	TRUE	FALSE	NA	TRUE	NA
GCST90200185	Gamma-glutamylcitrulline levels	8,163 European ancestry individuals	NA	FALSE	FALSE	15429219	NA	TRUE	FALSE	NA	TRUE	NA
GCST90200186	8-methoxykynurenate levels	6,938 European ancestry individuals	NA	FALSE	FALSE	15372256	NA	TRUE	FALSE	NA	TRUE	NA
GCST90200187	Tetradecadienoate (14:2) levels	8,255 European ancestry individuals	NA	FALSE	FALSE	15430740	NA	TRUE	FALSE	NA	TRUE	NA
GCST90200188	3-amino-2-piperidone levels	8,237 European ancestry individuals	NA	FALSE	FALSE	15430421	NA	TRUE	FALSE	NA	TRUE	NA
GCST90200189	Glucuronide of piperine metabolite C17H21NO3 (3) levels	6,512 European ancestry individuals	NA	FALSE	FALSE	15350454	NA	TRUE	FALSE	NA	TRUE	NA
GCST90200190	Dodecadienoate (12:2) levels	8,244 European ancestry individuals	NA	FALSE	FALSE	15430080	NA	TRUE	FALSE	NA	TRUE	NA
GCST90200191	N-lactoyl tyrosine levels	6,389 European ancestry individuals	NA	FALSE	FALSE	15345899	NA	TRUE	FALSE	NA	TRUE	NA
GCST90200192	N,N-dimethylalanine levels	8,219 European ancestry individuals	NA	FALSE	FALSE	15428993	NA	TRUE	FALSE	NA	TRUE	NA
GCST90200193	Ethyl beta-glucopyranoside levels	8,152 European ancestry individuals	NA	FALSE	FALSE	15426555	NA	TRUE	FALSE	NA	TRUE	NA
GCST90200194	N-lactoyl phenylalanine levels	8,223 European ancestry individuals	NA	FALSE	FALSE	15430024	NA	TRUE	FALSE	NA	TRUE	NA
GCST90200195	N-acetyl-isoputreanine levels	8,236 European ancestry individuals	NA	FALSE	FALSE	15430688	NA	TRUE	FALSE	NA	TRUE	NA
GCST90200196	2,2'-Methylenebis(6-tert-butyl-p-cresol) levels	7,397 European ancestry individuals	NA	FALSE	FALSE	15398141	NA	TRUE	FALSE	NA	TRUE	NA
GCST90200197	N-lactoyl isoleucine levels	7,526 European ancestry individuals	NA	FALSE	FALSE	15398773	NA	TRUE	FALSE	NA	TRUE	NA
GCST90200198	2-hydroxysebacate levels	7,865 European ancestry individuals	NA	FALSE	FALSE	15414601	NA	TRUE	FALSE	NA	TRUE	NA
GCST90200199	Ascorbic acid 3-sulfate levels	8,186 European ancestry individuals	NA	FALSE	FALSE	15427701	NA	TRUE	FALSE	NA	TRUE	NA
GCST90200200	N-lactoyl valine levels	8,133 European ancestry individuals	NA	FALSE	FALSE	15425982	NA	TRUE	FALSE	NA	TRUE	NA
GCST90200201	6-bromotryptophan levels	8,214 European ancestry individuals	NA	FALSE	FALSE	15428572	NA	TRUE	FALSE	NA	TRUE	NA
GCST90200202	Delta-CEHC levels	6,233 European ancestry individuals	NA	FALSE	FALSE	15337272	NA	TRUE	FALSE	NA	TRUE	NA
GCST90200203	Indoleacetoylcarnitine levels	7,777 European ancestry individuals	NA	FALSE	FALSE	15414860	NA	TRUE	FALSE	NA	TRUE	NA
GCST90200204	N-acetyl leucine levels	7,646 European ancestry individuals	NA	FALSE	FALSE	15405977	NA	TRUE	FALSE	NA	TRUE	NA
GCST90200205	3-indoleglyoxylic acid levels	7,848 European ancestry individuals	NA	FALSE	FALSE	15417670	NA	TRUE	FALSE	NA	TRUE	NA
GCST90200206	Sulfate of piperine metabolite C18H21NO3 (1) levels	7,021 European ancestry individuals	NA	FALSE	FALSE	15382653	NA	TRUE	FALSE	NA	TRUE	NA
GCST90200207	Methyl vanillate sulfate levels	4,303 European ancestry individuals	NA	FALSE	FALSE	15441368	NA	TRUE	FALSE	NA	TRUE	NA
GCST90200208	Glucuronide of piperine metabolite C17H21NO3 (4) levels	7,833 European ancestry individuals	NA	FALSE	FALSE	15416731	NA	TRUE	FALSE	NA	TRUE	NA
GCST90200209	Sulfate of piperine metabolite C16H19NO3 (3) levels	7,705 European ancestry individuals	NA	FALSE	FALSE	15411825	NA	TRUE	FALSE	NA	TRUE	NA
GCST90200210	Sulfate of piperine metabolite C16H19NO3 (2) levels	7,950 European ancestry individuals	NA	FALSE	FALSE	15420902	NA	TRUE	FALSE	NA	TRUE	NA
GCST90200211	3-hydroxypyridine glucuronide levels	5,882 European ancestry individuals	NA	FALSE	FALSE	15303944	NA	TRUE	FALSE	NA	TRUE	NA
GCST90200212	Glucuronide of piperine metabolite C17H21NO3 (5) levels	6,582 European ancestry individuals	NA	FALSE	FALSE	15359661	NA	TRUE	FALSE	NA	TRUE	NA
GCST90200213	2-naphthol sulfate levels	7,673 European ancestry individuals	NA	FALSE	FALSE	15410689	NA	TRUE	FALSE	NA	TRUE	NA
GCST90200214	11beta-hydroxyandrosterone glucuronide levels	8,081 European ancestry individuals	NA	FALSE	FALSE	15422948	NA	TRUE	FALSE	NA	TRUE	NA
GCST90200215	4-ethylcatechol sulfate levels	8,222 European ancestry individuals	NA	FALSE	FALSE	15428487	NA	TRUE	FALSE	NA	TRUE	NA
GCST90200216	Sulfate of piperine metabolite C18H21NO3 (3) levels	7,006 European ancestry individuals	NA	FALSE	FALSE	15381980	NA	TRUE	FALSE	NA	TRUE	NA
GCST90200217	(2,4 or 2,5)-dimethylphenol sulfate levels	5,189 European ancestry individuals	NA	FALSE	FALSE	15257694	NA	TRUE	FALSE	NA	TRUE	NA
GCST90200218	11beta-hydroxyetiocholanolone glucuronide levels	7,220 European ancestry individuals	NA	FALSE	FALSE	15385376	NA	TRUE	FALSE	NA	TRUE	NA
GCST90200219	Cholic acid glucuronide levels	4,414 European ancestry individuals	NA	FALSE	FALSE	15438562	NA	TRUE	FALSE	NA	TRUE	NA
GCST90200220	4-allylcatechol sulfate levels	8,139 European ancestry individuals	NA	FALSE	FALSE	15426802	NA	TRUE	FALSE	NA	TRUE	NA
GCST90200221	Glycoursodeoxycholic acid sulfate (1) levels	6,622 European ancestry individuals	NA	FALSE	FALSE	15359645	NA	TRUE	FALSE	NA	TRUE	NA
GCST90200222	Dihydrocaffeate sulfate (2) levels	6,519 European ancestry individuals	NA	FALSE	FALSE	15353466	NA	TRUE	FALSE	NA	TRUE	NA
GCST90200223	4-methylhexanoylglutamine levels	5,576 European ancestry individuals	NA	FALSE	FALSE	15286614	NA	TRUE	FALSE	NA	TRUE	NA
GCST90200224	2-ketocaprylate levels	8,240 European ancestry individuals	NA	FALSE	FALSE	15430625	NA	TRUE	FALSE	NA	TRUE	NA
GCST90200225	3-hydroxy-2-methylpyridine sulfate levels	7,446 European ancestry individuals	NA	FALSE	FALSE	15395961	NA	TRUE	FALSE	NA	TRUE	NA
GCST90200226	5-hydroxy-2-methylpyridine sulfate levels	6,977 European ancestry individuals	NA	FALSE	FALSE	15378125	NA	TRUE	FALSE	NA	TRUE	NA
GCST90200227	3-ethylcatechol sulfate (2) levels	4,814 European ancestry individuals	NA	FALSE	FALSE	15451266	NA	TRUE	FALSE	NA	TRUE	NA
GCST90200228	3-hydroxyhexanoylcarnitine (1) levels	8,227 European ancestry individuals	NA	FALSE	FALSE	15429814	NA	TRUE	FALSE	NA	TRUE	NA
GCST90200229	2,6-dihydroxybenzoic acid levels	8,269 European ancestry individuals	NA	FALSE	FALSE	15431363	NA	TRUE	FALSE	NA	TRUE	NA
GCST90200230	3-ethylcatechol sulfate (1) levels	7,062 European ancestry individuals	NA	FALSE	FALSE	15379652	NA	TRUE	FALSE	NA	TRUE	NA
GCST90200231	Lithocholate sulfate (1) levels	7,891 European ancestry individuals	NA	FALSE	FALSE	15417601	NA	TRUE	FALSE	NA	TRUE	NA
GCST90200232	4-acetylcatechol sulfate (1) levels	7,565 European ancestry individuals	NA	FALSE	FALSE	15403204	NA	TRUE	FALSE	NA	TRUE	NA
GCST90200233	2,3-dihydroxy-5-methylthio-4-pentenoate (dmtpa) levels	8,225 European ancestry individuals	NA	FALSE	FALSE	15429973	NA	TRUE	FALSE	NA	TRUE	NA
GCST90200234	Picolinoylglycine levels	7,862 European ancestry individuals	NA	FALSE	FALSE	15414738	NA	TRUE	FALSE	NA	TRUE	NA
GCST90200235	Succinoyltaurine levels	7,897 European ancestry individuals	NA	FALSE	FALSE	15417267	NA	TRUE	FALSE	NA	TRUE	NA
GCST90200236	Undecenoylcarnitine (C11:1) levels	8,253 European ancestry individuals	NA	FALSE	FALSE	15430983	NA	TRUE	FALSE	NA	TRUE	NA
GCST90200237	Palmitoyl-sphingosine-phosphoethanolamine (d18:1/16:0) levels	8,140 European ancestry individuals	NA	FALSE	FALSE	15425277	NA	TRUE	FALSE	NA	TRUE	NA
GCST90200238	Pregnenetriol disulfate levels	8,228 European ancestry individuals	NA	FALSE	FALSE	15429976	NA	TRUE	FALSE	NA	TRUE	NA
GCST90200239	Tetradecadienedioate (C14:2-DC) levels	7,857 European ancestry individuals	NA	FALSE	FALSE	15415310	NA	TRUE	FALSE	NA	TRUE	NA
GCST90200240	Hydroxy-N6,N6,N6-trimethyllysine levels	8,190 European ancestry individuals	NA	FALSE	FALSE	15428576	NA	TRUE	FALSE	NA	TRUE	NA
GCST90200241	Pregnenetriol sulfate levels	8,233 European ancestry individuals	NA	FALSE	FALSE	15430415	NA	TRUE	FALSE	NA	TRUE	NA
GCST90200242	Taurochenodeoxycholic acid 3-sulfate levels	7,157 European ancestry individuals	NA	FALSE	FALSE	15387423	NA	TRUE	FALSE	NA	TRUE	NA
GCST90200243	Hydroxypalmitoyl sphingomyelin (d18:1/16:0(OH)) levels	8,260 European ancestry individuals	NA	FALSE	FALSE	15430880	NA	TRUE	FALSE	NA	TRUE	NA
GCST90200244	5-hydroxymethyl-2-furoylcarnitine levels	4,803 European ancestry individuals	NA	FALSE	FALSE	15451679	NA	TRUE	FALSE	NA	TRUE	NA
GCST90200245	Eicosenedioate (C20:1-DC) levels	7,861 European ancestry individuals	NA	FALSE	FALSE	15418723	NA	TRUE	FALSE	NA	TRUE	NA
GCST90200246	3-hydroxydecanoylcarnitine levels	8,237 European ancestry individuals	NA	FALSE	FALSE	15429893	NA	TRUE	FALSE	NA	TRUE	NA
GCST90200247	Levulinoylcarnitine levels	7,197 European ancestry individuals	NA	FALSE	FALSE	15384093	NA	TRUE	FALSE	NA	TRUE	NA
GCST90200248	Cis 3,4-methyleneheptanoate levels	8,223 European ancestry individuals	NA	FALSE	FALSE	15429252	NA	TRUE	FALSE	NA	TRUE	NA
GCST90200249	Branched-chain, straight-chain, or cyclopropyl 12:1 fatty acid levels	8,256 European ancestry individuals	NA	FALSE	FALSE	15430938	NA	TRUE	FALSE	NA	TRUE	NA
GCST90200250	Deoxycholic acid 12-sulfate levels	7,438 European ancestry individuals	NA	FALSE	FALSE	15401552	NA	TRUE	FALSE	NA	TRUE	NA
GCST90200251	Branched-chain, straight-chain, or cyclopropyl 10:1 fatty acid (1) levels	8,265 European ancestry individuals	NA	FALSE	FALSE	15429498	NA	TRUE	FALSE	NA	TRUE	NA
GCST90200252	3,5-dichloro-2,6-dihydroxybenzoic acid levels	8,218 European ancestry individuals	NA	FALSE	FALSE	15429319	NA	TRUE	FALSE	NA	TRUE	NA
GCST90200253	Vanillic acid glycine levels	7,512 European ancestry individuals	NA	FALSE	FALSE	15399584	NA	TRUE	FALSE	NA	TRUE	NA
GCST90200254	(S)-a-amino-omega-caprolactam levels	8,185 European ancestry individuals	NA	FALSE	FALSE	15429519	NA	TRUE	FALSE	NA	TRUE	NA
GCST90200255	3-bromo-5-chloro-2,6-dihydroxybenzoic acid levels	8,127 European ancestry individuals	NA	FALSE	FALSE	15426099	NA	TRUE	FALSE	NA	TRUE	NA
GCST90200256	Dibutyl sulfosuccinate levels	8,099 European ancestry individuals	NA	FALSE	FALSE	15426122	NA	TRUE	FALSE	NA	TRUE	NA
GCST90200257	Metabolonic lactone sulfate levels	8,203 European ancestry individuals	NA	FALSE	FALSE	15429181	NA	TRUE	FALSE	NA	TRUE	NA
GCST90200258	2-hydroxy-4-(methylthio)butanoic acid levels	8,255 European ancestry individuals	NA	FALSE	FALSE	15430769	NA	TRUE	FALSE	NA	TRUE	NA
GCST90200259	Pentose acid levels	8,235 European ancestry individuals	NA	FALSE	FALSE	15430276	NA	TRUE	FALSE	NA	TRUE	NA
GCST90200260	Branched chain 14:0 dicarboxylic acid levels	7,990 European ancestry individuals	NA	FALSE	FALSE	15419400	NA	TRUE	FALSE	NA	TRUE	NA
GCST90200261	S-carboxyethylcysteine levels	8,010 European ancestry individuals	NA	FALSE	FALSE	15422965	NA	TRUE	FALSE	NA	TRUE	NA
GCST90200262	N-succinyl-phenylalanine levels	6,199 European ancestry individuals	NA	FALSE	FALSE	15334862	NA	TRUE	FALSE	NA	TRUE	NA
GCST90200263	(2 or 3)-decenoate (10:1n7 or n8) levels	8,124 European ancestry individuals	NA	FALSE	FALSE	15426076	NA	TRUE	FALSE	NA	TRUE	NA
GCST90200264	Bilirubin degradation product, C17H20N2O5 (2) levels	8,254 European ancestry individuals	NA	FALSE	FALSE	15430674	NA	TRUE	FALSE	NA	TRUE	NA
GCST90200265	Bilirubin degradation product, C16H18N2O5 (4) levels	8,159 European ancestry individuals	NA	FALSE	FALSE	15427305	NA	TRUE	FALSE	NA	TRUE	NA
GCST90200266	Cis-3,4-methyleneheptanoylcarnitine levels	8,259 European ancestry individuals	NA	FALSE	FALSE	15430951	NA	TRUE	FALSE	NA	TRUE	NA
GCST90200267	Tetrahydrocortisol glucuronide levels	8,182 European ancestry individuals	NA	FALSE	FALSE	15428145	NA	TRUE	FALSE	NA	TRUE	NA
GCST90200268	N-acetyl-2-aminoadipate levels	7,606 European ancestry individuals	NA	FALSE	FALSE	15406230	NA	TRUE	FALSE	NA	TRUE	NA
GCST90200269	Bilirubin degradation product, C17H20N2O5 (1) levels	8,252 European ancestry individuals	NA	FALSE	FALSE	15430726	NA	TRUE	FALSE	NA	TRUE	NA
GCST90200270	2-methoxyhydroquinone sulfate (1) levels	7,487 European ancestry individuals	NA	FALSE	FALSE	15397242	NA	TRUE	FALSE	NA	TRUE	NA
GCST90200271	Bilirubin degradation product, C16H18N2O5 (3) levels	7,970 European ancestry individuals	NA	FALSE	FALSE	15421076	NA	TRUE	FALSE	NA	TRUE	NA
GCST90200272	3-hydroxyoctanoylcarnitine (1) levels	8,245 European ancestry individuals	NA	FALSE	FALSE	15429921	NA	TRUE	FALSE	NA	TRUE	NA
GCST90200273	2-methoxyhydroquinone sulfate (2) levels	5,778 European ancestry individuals	NA	FALSE	FALSE	15299234	NA	TRUE	FALSE	NA	TRUE	NA
GCST90200274	Cis-3,4-methyleneheptanoylglycine levels	8,106 European ancestry individuals	NA	FALSE	FALSE	15424897	NA	TRUE	FALSE	NA	TRUE	NA
GCST90200275	Bilirubin degradation product, C16H18N2O5 (2) levels	8,252 European ancestry individuals	NA	FALSE	FALSE	15429788	NA	TRUE	FALSE	NA	TRUE	NA
GCST90200276	2,4-di-tert-butylphenol levels	8,251 European ancestry individuals	NA	FALSE	FALSE	15428951	NA	TRUE	FALSE	NA	TRUE	NA
GCST90200277	Bilirubin degradation product, C16H18N2O5 (1) levels	7,864 European ancestry individuals	NA	FALSE	FALSE	15416911	NA	TRUE	FALSE	NA	TRUE	NA
GCST90200278	3-hydroxyoctanoylcarnitine (2) levels	8,243 European ancestry individuals	NA	FALSE	FALSE	15429862	NA	TRUE	FALSE	NA	TRUE	NA
GCST90200279	Pantothenate levels	8,194 European ancestry individuals	NA	FALSE	FALSE	15429176	NA	TRUE	FALSE	NA	TRUE	NA
GCST90200280	5-oxoproline levels	8,247 European ancestry individuals	NA	FALSE	FALSE	15431109	NA	TRUE	FALSE	NA	TRUE	NA
GCST90200281	Phosphoethanolamine levels	8,253 European ancestry individuals	NA	FALSE	FALSE	15431131	NA	TRUE	FALSE	NA	TRUE	NA
GCST90200282	Picolinate levels	7,051 European ancestry individuals	NA	FALSE	FALSE	15378583	NA	TRUE	FALSE	NA	TRUE	NA
GCST90200283	3-ureidopropionate levels	7,543 European ancestry individuals	NA	FALSE	FALSE	15400962	NA	TRUE	FALSE	NA	TRUE	NA
GCST90200284	Erucate (22:1n9) levels	8,208 European ancestry individuals	NA	FALSE	FALSE	15430630	NA	TRUE	FALSE	NA	TRUE	NA
GCST90200285	Eicosenedioate (C20:1-DC) levels	8,166 European ancestry individuals	NA	FALSE	FALSE	15429101	NA	TRUE	FALSE	NA	TRUE	NA
GCST90200286	Allantoin levels	8,252 European ancestry individuals	NA	FALSE	FALSE	15430636	NA	TRUE	FALSE	NA	TRUE	NA
GCST90200287	N-acetylvaline levels	8,218 European ancestry individuals	NA	FALSE	FALSE	15430092	NA	TRUE	FALSE	NA	TRUE	NA
GCST90200288	N-acetylleucine levels	7,905 European ancestry individuals	NA	FALSE	FALSE	15416611	NA	TRUE	FALSE	NA	TRUE	NA
GCST90200289	N-acetylmethionine levels	7,993 European ancestry individuals	NA	FALSE	FALSE	15421342	NA	TRUE	FALSE	NA	TRUE	NA
GCST90200290	Glycerate levels	8,222 European ancestry individuals	NA	FALSE	FALSE	15429403	NA	TRUE	FALSE	NA	TRUE	NA
GCST90200291	Sarcosine levels	8,223 European ancestry individuals	NA	FALSE	FALSE	15429708	NA	TRUE	FALSE	NA	TRUE	NA
GCST90200292	Trans-4-hydroxyproline levels	8,252 European ancestry individuals	NA	FALSE	FALSE	15430498	NA	TRUE	FALSE	NA	TRUE	NA
GCST90200293	Thyroxine levels	8,262 European ancestry individuals	NA	FALSE	FALSE	15431006	NA	TRUE	FALSE	NA	TRUE	NA
GCST90200294	Pipecolate levels	8,161 European ancestry individuals	NA	FALSE	FALSE	15427570	NA	TRUE	FALSE	NA	TRUE	NA
GCST90200295	Gamma-glutamyltyrosine levels	8,221 European ancestry individuals	NA	FALSE	FALSE	15430059	NA	TRUE	FALSE	NA	TRUE	NA
GCST90200296	Methyl indole-3-acetate levels	7,032 European ancestry individuals	NA	FALSE	FALSE	15380209	NA	TRUE	FALSE	NA	TRUE	NA
GCST90200297	Ursodeoxycholate levels	6,206 European ancestry individuals	NA	FALSE	FALSE	15334066	NA	TRUE	FALSE	NA	TRUE	NA
GCST90200298	3-hydroxy-3-methylglutarate levels	8,073 European ancestry individuals	NA	FALSE	FALSE	15425610	NA	TRUE	FALSE	NA	TRUE	NA
GCST90200299	Oleoyl ethanolamide levels	8,243 European ancestry individuals	NA	FALSE	FALSE	15430106	NA	TRUE	FALSE	NA	TRUE	NA
GCST90200300	4-hydroxyphenylpyruvate levels	7,813 European ancestry individuals	NA	FALSE	FALSE	15415430	NA	TRUE	FALSE	NA	TRUE	NA
GCST90200301	Gamma-glutamylglutamine levels	8,217 European ancestry individuals	NA	FALSE	FALSE	15428726	NA	TRUE	FALSE	NA	TRUE	NA
GCST90200302	Alpha-tocopherol levels	8,192 European ancestry individuals	NA	FALSE	FALSE	15428650	NA	TRUE	FALSE	NA	TRUE	NA
GCST90200303	N-acetyl-L-alanine levels	8,220 European ancestry individuals	NA	FALSE	FALSE	15430569	NA	TRUE	FALSE	NA	TRUE	NA
GCST90200304	Citrate levels	8,260 European ancestry individuals	NA	FALSE	FALSE	15430477	NA	TRUE	FALSE	NA	TRUE	NA
GCST90200305	2-aminobutyrate levels	8,242 European ancestry individuals	NA	FALSE	FALSE	15430647	NA	TRUE	FALSE	NA	TRUE	NA
GCST90200306	Butyrate/isobutyrate (4:0) levels	8,004 European ancestry individuals	NA	FALSE	FALSE	15422693	NA	TRUE	FALSE	NA	TRUE	NA
GCST90200307	Urate levels	8,264 European ancestry individuals	NA	FALSE	FALSE	15430914	NA	TRUE	FALSE	NA	TRUE	NA
GCST90200308	3-hydroxyisobutyrate levels	8,177 European ancestry individuals	NA	FALSE	FALSE	15427851	NA	TRUE	FALSE	NA	TRUE	NA
GCST90200309	Vanillylmandelate (VMA) levels	8,216 European ancestry individuals	NA	FALSE	FALSE	15429240	NA	TRUE	FALSE	NA	TRUE	NA
GCST90200310	3-aminoisobutyrate levels	8,265 European ancestry individuals	NA	FALSE	FALSE	15430478	NA	TRUE	FALSE	NA	TRUE	NA
GCST90200311	4-acetamidobutanoate levels	8,154 European ancestry individuals	NA	FALSE	FALSE	15428044	NA	TRUE	FALSE	NA	TRUE	NA
GCST90200312	2-hydroxystearate levels	8,241 European ancestry individuals	NA	FALSE	FALSE	15428796	NA	TRUE	FALSE	NA	TRUE	NA
GCST90200313	N1-methyladenosine levels	8,247 European ancestry individuals	NA	FALSE	FALSE	15430936	NA	TRUE	FALSE	NA	TRUE	NA
GCST90200314	N-acetylneuraminate levels	8,200 European ancestry individuals	NA	FALSE	FALSE	15429999	NA	TRUE	FALSE	NA	TRUE	NA
GCST90200315	Gamma-glutamylhistidine levels	8,220 European ancestry individuals	NA	FALSE	FALSE	15429431	NA	TRUE	FALSE	NA	TRUE	NA
GCST90200316	N-acetylglucosaminylasparagine levels	8,144 European ancestry individuals	NA	FALSE	FALSE	15427396	NA	TRUE	FALSE	NA	TRUE	NA
GCST90200317	Homovanillate (hva) levels	6,320 European ancestry individuals	NA	FALSE	FALSE	15343584	NA	TRUE	FALSE	NA	TRUE	NA
GCST90200318	Acetoacetate levels	6,883 European ancestry individuals	NA	FALSE	FALSE	15371190	NA	TRUE	FALSE	NA	TRUE	NA
GCST90200319	Cys-gly, oxidized levels	8,256 European ancestry individuals	NA	FALSE	FALSE	15430969	NA	TRUE	FALSE	NA	TRUE	NA
GCST90200320	Dihomo-linoleate (20:2n6) levels	8,284 European ancestry individuals	NA	FALSE	FALSE	15431817	NA	TRUE	FALSE	NA	TRUE	NA
GCST90200321	Cholate levels	7,892 European ancestry individuals	NA	FALSE	FALSE	15419256	NA	TRUE	FALSE	NA	TRUE	NA
GCST90200322	Beta-hydroxyisovalerate levels	8,201 European ancestry individuals	NA	FALSE	FALSE	15429390	NA	TRUE	FALSE	NA	TRUE	NA
GCST90200323	Creatine levels	8,285 European ancestry individuals	NA	FALSE	FALSE	15431847	NA	TRUE	FALSE	NA	TRUE	NA
GCST90200324	Anthranilate levels	5,773 European ancestry individuals	NA	FALSE	FALSE	15303573	NA	TRUE	FALSE	NA	TRUE	NA
GCST90200325	Glycerol levels	8,285 European ancestry individuals	NA	FALSE	FALSE	15431588	NA	TRUE	FALSE	NA	TRUE	NA
GCST90200326	Gamma-glutamylleucine levels	8,041 European ancestry individuals	NA	FALSE	FALSE	15425086	NA	TRUE	FALSE	NA	TRUE	NA
GCST90200327	Choline levels	8,262 European ancestry individuals	NA	FALSE	FALSE	15431074	NA	TRUE	FALSE	NA	TRUE	NA
GCST90200328	3-methoxytyrosine levels	8,258 European ancestry individuals	NA	FALSE	FALSE	15431547	NA	TRUE	FALSE	NA	TRUE	NA
GCST90200329	3-phosphoglycerate levels	8,196 European ancestry individuals	NA	FALSE	FALSE	15429091	NA	TRUE	FALSE	NA	TRUE	NA
GCST90200330	1-palmitoyl-2-linoleoyl-gpc (16:0/18:2) levels	8,230 European ancestry individuals	NA	FALSE	FALSE	15430562	NA	TRUE	FALSE	NA	TRUE	NA
GCST90200331	1-palmitoyl-2-oleoyl-GPE (16:0/18:1) levels	8,262 European ancestry individuals	NA	FALSE	FALSE	15430799	NA	TRUE	FALSE	NA	TRUE	NA
GCST90200332	1-palmitoyl-2-linoleoyl-GPI (16:0/18:2) levels	8,115 European ancestry individuals	NA	FALSE	FALSE	15426269	NA	TRUE	FALSE	NA	TRUE	NA
GCST90200333	Taurocholic acid levels	7,743 European ancestry individuals	NA	FALSE	FALSE	15410203	NA	TRUE	FALSE	NA	TRUE	NA
GCST90200334	Taurodeoxycholate levels	7,287 European ancestry individuals	NA	FALSE	FALSE	15391666	NA	TRUE	FALSE	NA	TRUE	NA
GCST90200335	Stearoyl sphingomyelin (d18:1/18:0) levels	8,258 European ancestry individuals	NA	FALSE	FALSE	15431322	NA	TRUE	FALSE	NA	TRUE	NA
GCST90200336	Ceramide (d18:1/16:0) levels	8,266 European ancestry individuals	NA	FALSE	FALSE	15431335	NA	TRUE	FALSE	NA	TRUE	NA
GCST90200337	Taurochenodeoxycholate levels	8,048 European ancestry individuals	NA	FALSE	FALSE	15422810	NA	TRUE	FALSE	NA	TRUE	NA
GCST90200338	4-hydroxyphenylacetate levels	7,906 European ancestry individuals	NA	FALSE	FALSE	15417055	NA	TRUE	FALSE	NA	TRUE	NA
GCST90200339	5,6-dihydrothymine levels	8,219 European ancestry individuals	NA	FALSE	FALSE	15429211	NA	TRUE	FALSE	NA	TRUE	NA
GCST90200340	1-palmitoyl-2-oleoyl-gpc (16:0/18:1) levels	8,249 European ancestry individuals	NA	FALSE	FALSE	15430745	NA	TRUE	FALSE	NA	TRUE	NA
GCST90200341	N-stearoyl-sphingosine (d18:1/18:0) levels	8,254 European ancestry individuals	NA	FALSE	FALSE	15430228	NA	TRUE	FALSE	NA	TRUE	NA
GCST90200342	Glycochenodeoxycholate levels	8,164 European ancestry individuals	NA	FALSE	FALSE	15427263	NA	TRUE	FALSE	NA	TRUE	NA
GCST90200343	N-formylmethionine levels	8,235 European ancestry individuals	NA	FALSE	FALSE	15430719	NA	TRUE	FALSE	NA	TRUE	NA
GCST90200344	N6,n6,n6-trimethyllysine levels	8,180 European ancestry individuals	NA	FALSE	FALSE	15428764	NA	TRUE	FALSE	NA	TRUE	NA
GCST90200345	S-adenosylhomocysteine (SAH) levels	6,142 European ancestry individuals	NA	FALSE	FALSE	15326413	NA	TRUE	FALSE	NA	TRUE	NA
GCST90200346	4-acetaminophen sulfate levels	4,197 European ancestry individuals	NA	FALSE	FALSE	15427876	NA	TRUE	FALSE	NA	TRUE	NA
GCST90200347	2-hydroxyhippurate (salicylurate) levels	8,244 European ancestry individuals	NA	FALSE	FALSE	15430686	NA	TRUE	FALSE	NA	TRUE	NA
GCST90200348	Quinolinate levels	8,203 European ancestry individuals	NA	FALSE	FALSE	15429152	NA	TRUE	FALSE	NA	TRUE	NA
GCST90200349	Eicosapentaenoate (EPA; 20:5n3) levels	8,257 European ancestry individuals	NA	FALSE	FALSE	15430954	NA	TRUE	FALSE	NA	TRUE	NA
GCST90200350	Laurate (12:0) levels	8,226 European ancestry individuals	NA	FALSE	FALSE	15430188	NA	TRUE	FALSE	NA	TRUE	NA
GCST90200351	N-acetylputrescine levels	8,243 European ancestry individuals	NA	FALSE	FALSE	15430104	NA	TRUE	FALSE	NA	TRUE	NA
GCST90200352	Methylsuccinate levels	7,965 European ancestry individuals	NA	FALSE	FALSE	15419559	NA	TRUE	FALSE	NA	TRUE	NA
GCST90200353	9,10-DiHOME levels	7,557 European ancestry individuals	NA	FALSE	FALSE	15405104	NA	TRUE	FALSE	NA	TRUE	NA
GCST90200354	Linoleate (18:2n6) levels	8,260 European ancestry individuals	NA	FALSE	FALSE	15431169	NA	TRUE	FALSE	NA	TRUE	NA
GCST90200355	Adenosine 5'-diphosphate (ADP) levels	4,607 European ancestry individuals	NA	FALSE	FALSE	15444084	NA	TRUE	FALSE	NA	TRUE	NA
GCST90200356	Adenosine 5'-monophosphate (AMP) levels	8,218 European ancestry individuals	NA	FALSE	FALSE	15430189	NA	TRUE	FALSE	NA	TRUE	NA
GCST90200357	Adenosine 3',5'-cyclic monophosphate (camp) levels	6,756 European ancestry individuals	NA	FALSE	FALSE	15362708	NA	TRUE	FALSE	NA	TRUE	NA
GCST90200358	Arachidonate (20:4n6) levels	8,272 European ancestry individuals	NA	FALSE	FALSE	15431405	NA	TRUE	FALSE	NA	TRUE	NA
GCST90200359	5-methylthioadenosine (mta) levels	8,210 European ancestry individuals	NA	FALSE	FALSE	15429790	NA	TRUE	FALSE	NA	TRUE	NA
GCST90200360	Cortisone levels	8,153 European ancestry individuals	NA	FALSE	FALSE	15427119	NA	TRUE	FALSE	NA	TRUE	NA
GCST90200361	Beta-alanine levels	8,114 European ancestry individuals	NA	FALSE	FALSE	15426436	NA	TRUE	FALSE	NA	TRUE	NA
GCST90200362	Succinate levels	7,943 European ancestry individuals	NA	FALSE	FALSE	15419404	NA	TRUE	FALSE	NA	TRUE	NA
GCST90200363	Phosphocholine levels	8,245 European ancestry individuals	NA	FALSE	FALSE	15429912	NA	TRUE	FALSE	NA	TRUE	NA
GCST90200364	Cysteinylglycine levels	8,214 European ancestry individuals	NA	FALSE	FALSE	15428968	NA	TRUE	FALSE	NA	TRUE	NA
GCST90200365	Phenylpyruvate levels	8,241 European ancestry individuals	NA	FALSE	FALSE	15430365	NA	TRUE	FALSE	NA	TRUE	NA
GCST90200366	Creatinine levels	8,239 European ancestry individuals	NA	FALSE	FALSE	15430217	NA	TRUE	FALSE	NA	TRUE	NA
GCST90200367	3-Hydroxybutyrate levels	8,292 European ancestry individuals	NA	FALSE	FALSE	15432082	NA	TRUE	FALSE	NA	TRUE	NA
GCST90200368	Cholesterol levels	8,258 European ancestry individuals	NA	FALSE	FALSE	15431237	NA	TRUE	FALSE	NA	TRUE	NA
GCST90200369	2-hydroxyphenylacetate levels	7,564 European ancestry individuals	NA	FALSE	FALSE	15404594	NA	TRUE	FALSE	NA	TRUE	NA
GCST90200370	Aspartate levels	8,253 European ancestry individuals	NA	FALSE	FALSE	15430779	NA	TRUE	FALSE	NA	TRUE	NA
GCST90200371	3-(4-hydroxyphenyl)lactate levels	8,259 European ancestry individuals	NA	FALSE	FALSE	15430789	NA	TRUE	FALSE	NA	TRUE	NA
GCST90200372	Arginine levels	8,237 European ancestry individuals	NA	FALSE	FALSE	15429048	NA	TRUE	FALSE	NA	TRUE	NA
GCST90200373	Gluconate levels	8,106 European ancestry individuals	NA	FALSE	FALSE	15424939	NA	TRUE	FALSE	NA	TRUE	NA
GCST90200374	Sphinganine levels	7,429 European ancestry individuals	NA	FALSE	FALSE	15395846	NA	TRUE	FALSE	NA	TRUE	NA
GCST90200375	Gamma-glutamylglutamate levels	8,244 European ancestry individuals	NA	FALSE	FALSE	15430139	NA	TRUE	FALSE	NA	TRUE	NA
GCST90200376	Flavin adenine dinucleotide (FAD) levels	6,257 European ancestry individuals	NA	FALSE	FALSE	15337653	NA	TRUE	FALSE	NA	TRUE	NA
GCST90200377	Histidine levels	8,223 European ancestry individuals	NA	FALSE	FALSE	15430081	NA	TRUE	FALSE	NA	TRUE	NA
GCST90200378	Cortisol levels (plasma)	8,193 European ancestry individuals	NA	FALSE	FALSE	15428166	NA	TRUE	FALSE	NA	TRUE	NA
GCST90200379	Hypotaurine levels	8,212 European ancestry individuals	NA	FALSE	FALSE	15430104	NA	TRUE	FALSE	NA	TRUE	NA
GCST90200380	Glutarate (C5-DC) levels	7,757 European ancestry individuals	NA	FALSE	FALSE	15413654	NA	TRUE	FALSE	NA	TRUE	NA
GCST90200381	S-1-pyrroline-5-carboxylate levels	8,232 European ancestry individuals	NA	FALSE	FALSE	15430403	NA	TRUE	FALSE	NA	TRUE	NA
GCST90200382	Cystine levels	8,177 European ancestry individuals	NA	FALSE	FALSE	15426754	NA	TRUE	FALSE	NA	TRUE	NA
GCST90200383	Cystathionine levels	8,014 European ancestry individuals	NA	FALSE	FALSE	15422060	NA	TRUE	FALSE	NA	TRUE	NA
GCST90200384	Guanidinoacetate levels	8,238 European ancestry individuals	NA	FALSE	FALSE	15430738	NA	TRUE	FALSE	NA	TRUE	NA
GCST90200385	Sphingosine levels	7,982 European ancestry individuals	NA	FALSE	FALSE	15419250	NA	TRUE	FALSE	NA	TRUE	NA
GCST90200386	Deoxycholate levels	7,649 European ancestry individuals	NA	FALSE	FALSE	15409155	NA	TRUE	FALSE	NA	TRUE	NA
GCST90200387	Glycocholate levels	8,247 European ancestry individuals	NA	FALSE	FALSE	15429694	NA	TRUE	FALSE	NA	TRUE	NA
GCST90200388	Palmitoleate (16:1n7) levels	8,290 European ancestry individuals	NA	FALSE	FALSE	15431891	NA	TRUE	FALSE	NA	TRUE	NA
GCST90200389	Leucine levels	8,252 European ancestry individuals	NA	FALSE	FALSE	15431186	NA	TRUE	FALSE	NA	TRUE	NA
GCST90200390	Stearate (18:0) levels	8,272 European ancestry individuals	NA	FALSE	FALSE	15431434	NA	TRUE	FALSE	NA	TRUE	NA
GCST90200391	Methionine levels	8,222 European ancestry individuals	NA	FALSE	FALSE	15429509	NA	TRUE	FALSE	NA	TRUE	NA
GCST90200392	Orotate levels	8,128 European ancestry individuals	NA	FALSE	FALSE	15426966	NA	TRUE	FALSE	NA	TRUE	NA
GCST90200393	Phosphate levels (UKB data field 30810)	8,247 European ancestry individuals	NA	FALSE	FALSE	15430914	NA	TRUE	FALSE	NA	TRUE	NA
GCST90200394	Inosine levels	4,940 European ancestry individuals	NA	FALSE	FALSE	15463011	NA	TRUE	FALSE	NA	TRUE	NA
GCST90200395	Inosine 5'-monophosphate (IMP) levels	4,639 European ancestry individuals	NA	FALSE	FALSE	15456842	NA	TRUE	FALSE	NA	TRUE	NA
GCST90200396	Phenylalanine levels	8,228 European ancestry individuals	NA	FALSE	FALSE	15430190	NA	TRUE	FALSE	NA	TRUE	NA
GCST90200397	Palmitate (16:0) levels	8,269 European ancestry individuals	NA	FALSE	FALSE	15431567	NA	TRUE	FALSE	NA	TRUE	NA
GCST90200398	Malate levels	8,187 European ancestry individuals	NA	FALSE	FALSE	15429235	NA	TRUE	FALSE	NA	TRUE	NA
GCST90200399	Isoleucine levels	8,255 European ancestry individuals	NA	FALSE	FALSE	15431154	NA	TRUE	FALSE	NA	TRUE	NA
GCST90200400	Nicotinamide levels	8,110 European ancestry individuals	NA	FALSE	FALSE	15426273	NA	TRUE	FALSE	NA	TRUE	NA
GCST90200401	Myo-inositol levels	8,193 European ancestry individuals	NA	FALSE	FALSE	15429363	NA	TRUE	FALSE	NA	TRUE	NA
GCST90200402	Lysine levels	8,250 European ancestry individuals	NA	FALSE	FALSE	15430464	NA	TRUE	FALSE	NA	TRUE	NA
GCST90200403	Citrulline levels	8,157 European ancestry individuals	NA	FALSE	FALSE	15428505	NA	TRUE	FALSE	NA	TRUE	NA
GCST90200404	Ornithine levels	8,255 European ancestry individuals	NA	FALSE	FALSE	15430703	NA	TRUE	FALSE	NA	TRUE	NA
GCST90200405	Retinol (Vitamin A) levels	8,247 European ancestry individuals	NA	FALSE	FALSE	15429676	NA	TRUE	FALSE	NA	TRUE	NA
GCST90200406	1-methylnicotinamide levels	8,194 European ancestry individuals	NA	FALSE	FALSE	15429301	NA	TRUE	FALSE	NA	TRUE	NA
GCST90200407	Uridine levels	8,253 European ancestry individuals	NA	FALSE	FALSE	15430767	NA	TRUE	FALSE	NA	TRUE	NA
GCST90200408	Plasma lactate levels	8,217 European ancestry individuals	NA	FALSE	FALSE	15429793	NA	TRUE	FALSE	NA	TRUE	NA
GCST90200409	Pristanate levels	6,497 European ancestry individuals	NA	FALSE	FALSE	15349844	NA	TRUE	FALSE	NA	TRUE	NA
GCST90200410	Phytanate levels	8,223 European ancestry individuals	NA	FALSE	FALSE	15429970	NA	TRUE	FALSE	NA	TRUE	NA
GCST90200411	Plasma free proline levels	8,257 European ancestry individuals	NA	FALSE	FALSE	15431336	NA	TRUE	FALSE	NA	TRUE	NA
GCST90200412	Glutamate levels	8,287 European ancestry individuals	NA	FALSE	FALSE	15432170	NA	TRUE	FALSE	NA	TRUE	NA
GCST90200413	2'-deoxyuridine levels	7,915 European ancestry individuals	NA	FALSE	FALSE	15415683	NA	TRUE	FALSE	NA	TRUE	NA
GCST90200414	Myristate (14:0) levels	8,282 European ancestry individuals	NA	FALSE	FALSE	15431724	NA	TRUE	FALSE	NA	TRUE	NA
GCST90200415	Serine levels	8,271 European ancestry individuals	NA	FALSE	FALSE	15431627	NA	TRUE	FALSE	NA	TRUE	NA
GCST90200416	Trans-urocanate levels	8,198 European ancestry individuals	NA	FALSE	FALSE	15429044	NA	TRUE	FALSE	NA	TRUE	NA
GCST90200417	Urea levels	8,238 European ancestry individuals	NA	FALSE	FALSE	15430589	NA	TRUE	FALSE	NA	TRUE	NA
GCST90200418	Pyridoxal levels	8,021 European ancestry individuals	NA	FALSE	FALSE	15424075	NA	TRUE	FALSE	NA	TRUE	NA
GCST90200419	Glutamine levels	8,253 European ancestry individuals	NA	FALSE	FALSE	15430860	NA	TRUE	FALSE	NA	TRUE	NA
GCST90200420	Taurine levels	8,219 European ancestry individuals	NA	FALSE	FALSE	15430430	NA	TRUE	FALSE	NA	TRUE	NA
GCST90200421	Salicylate levels	8,191 European ancestry individuals	NA	FALSE	FALSE	15429328	NA	TRUE	FALSE	NA	TRUE	NA
GCST90200422	Serotonin levels	7,498 European ancestry individuals	NA	FALSE	FALSE	15399118	NA	TRUE	FALSE	NA	TRUE	NA
GCST90200423	Spermidine levels	7,348 European ancestry individuals	NA	FALSE	FALSE	15391096	NA	TRUE	FALSE	NA	TRUE	NA
GCST90200424	Dimethylglycine levels	8,224 European ancestry individuals	NA	FALSE	FALSE	15430076	NA	TRUE	FALSE	NA	TRUE	NA
GCST90200425	Betaine levels	8,232 European ancestry individuals	NA	FALSE	FALSE	15429964	NA	TRUE	FALSE	NA	TRUE	NA
GCST90200426	Xylose levels	6,822 European ancestry individuals	NA	FALSE	FALSE	15364312	NA	TRUE	FALSE	NA	TRUE	NA
GCST90200427	Tyrosine levels	8,252 European ancestry individuals	NA	FALSE	FALSE	15431184	NA	TRUE	FALSE	NA	TRUE	NA
GCST90200428	Caprate (10:0) levels	8,272 European ancestry individuals	NA	FALSE	FALSE	15431487	NA	TRUE	FALSE	NA	TRUE	NA
GCST90200429	Cytidine levels	7,659 European ancestry individuals	NA	FALSE	FALSE	15408137	NA	TRUE	FALSE	NA	TRUE	NA
GCST90200430	Pyruvate levels	8,259 European ancestry individuals	NA	FALSE	FALSE	15431265	NA	TRUE	FALSE	NA	TRUE	NA
GCST90200431	Alanine levels	8,265 European ancestry individuals	NA	FALSE	FALSE	15430972	NA	TRUE	FALSE	NA	TRUE	NA
GCST90200432	Threonine levels	8,245 European ancestry individuals	NA	FALSE	FALSE	15430264	NA	TRUE	FALSE	NA	TRUE	NA
GCST90200433	Cytosine levels	6,990 European ancestry individuals	NA	FALSE	FALSE	15376531	NA	TRUE	FALSE	NA	TRUE	NA
GCST90200434	12,13-DiHOME levels	7,918 European ancestry individuals	NA	FALSE	FALSE	15419527	NA	TRUE	FALSE	NA	TRUE	NA
GCST90200435	Mannose levels	8,212 European ancestry individuals	NA	FALSE	FALSE	15429302	NA	TRUE	FALSE	NA	TRUE	NA
GCST90200436	Caffeine levels	8,005 European ancestry individuals	NA	FALSE	FALSE	15423165	NA	TRUE	FALSE	NA	TRUE	NA
GCST90200437	Fructose levels	8,137 European ancestry individuals	NA	FALSE	FALSE	15426981	NA	TRUE	FALSE	NA	TRUE	NA
GCST90200438	Alpha-ketobutyrate levels	8,192 European ancestry individuals	NA	FALSE	FALSE	15428244	NA	TRUE	FALSE	NA	TRUE	NA
GCST90200439	Cysteine levels	8,216 European ancestry individuals	NA	FALSE	FALSE	15429409	NA	TRUE	FALSE	NA	TRUE	NA
GCST90200440	Blood sugar levels	8,123 European ancestry individuals	NA	FALSE	FALSE	15426368	NA	TRUE	FALSE	NA	TRUE	NA
GCST90200441	Tryptophan levels	8,235 European ancestry individuals	NA	FALSE	FALSE	15430212	NA	TRUE	FALSE	NA	TRUE	NA
GCST90200442	Valine levels	8,247 European ancestry individuals	NA	FALSE	FALSE	15430786	NA	TRUE	FALSE	NA	TRUE	NA
GCST90200443	Pseudouridine levels	8,213 European ancestry individuals	NA	FALSE	FALSE	15429589	NA	TRUE	FALSE	NA	TRUE	NA
GCST90200444	Dihydroorotate levels	8,195 European ancestry individuals	NA	FALSE	FALSE	15426607	NA	TRUE	FALSE	NA	TRUE	NA
GCST90200445	Caprylate (8:0) levels	8,163 European ancestry individuals	NA	FALSE	FALSE	15425354	NA	TRUE	FALSE	NA	TRUE	NA
GCST90200446	Arachidate (20:0) levels	8,228 European ancestry individuals	NA	FALSE	FALSE	15430570	NA	TRUE	FALSE	NA	TRUE	NA
GCST90200447	Maltose levels in coronary artery disease	6,351 European ancestry individuals	NA	FALSE	FALSE	15347032	NA	TRUE	FALSE	NA	TRUE	NA
GCST90200448	N-stearoyl-sphinganine (d18:0/18:0) levels	6,737 European ancestry individuals	NA	FALSE	FALSE	15367087	NA	TRUE	FALSE	NA	TRUE	NA
GCST90200449	Sucrose levels	7,803 European ancestry individuals	NA	FALSE	FALSE	15415171	NA	TRUE	FALSE	NA	TRUE	NA
GCST90200450	Caproate (6:0) levels	7,564 European ancestry individuals	NA	FALSE	FALSE	15404508	NA	TRUE	FALSE	NA	TRUE	NA
GCST90200451	Nonadecanoate (19:0) levels	8,231 European ancestry individuals	NA	FALSE	FALSE	15430042	NA	TRUE	FALSE	NA	TRUE	NA
GCST90200452	Plasma free asparagine levels	8,245 European ancestry individuals	NA	FALSE	FALSE	15430003	NA	TRUE	FALSE	NA	TRUE	NA
GCST90200453	X-07765 levels	8,127 European ancestry individuals	NA	FALSE	FALSE	15427497	NA	TRUE	FALSE	NA	TRUE	NA
GCST90200454	Kynurenate levels	8,241 European ancestry individuals	NA	FALSE	FALSE	15430311	NA	TRUE	FALSE	NA	TRUE	NA
GCST90200455	Alpha-ketoglutarate levels	8,212 European ancestry individuals	NA	FALSE	FALSE	15429217	NA	TRUE	FALSE	NA	TRUE	NA
GCST90200456	X-11308 levels	8,253 European ancestry individuals	NA	FALSE	FALSE	15430735	NA	TRUE	FALSE	NA	TRUE	NA
GCST90200457	Pentadecanoate (15:0) levels	8,273 European ancestry individuals	NA	FALSE	FALSE	15431327	NA	TRUE	FALSE	NA	TRUE	NA
GCST90200458	X-11315 levels	8,139 European ancestry individuals	NA	FALSE	FALSE	15426875	NA	TRUE	FALSE	NA	TRUE	NA
GCST90200459	Margarate (17:0) levels	8,279 European ancestry individuals	NA	FALSE	FALSE	15431582	NA	TRUE	FALSE	NA	TRUE	NA
GCST90200460	X-11372 levels	8,251 European ancestry individuals	NA	FALSE	FALSE	15431068	NA	TRUE	FALSE	NA	TRUE	NA
GCST90200461	X-10458 levels	7,970 European ancestry individuals	NA	FALSE	FALSE	15418298	NA	TRUE	FALSE	NA	TRUE	NA
GCST90200462	X-11299 levels	8,203 European ancestry individuals	NA	FALSE	FALSE	15429423	NA	TRUE	FALSE	NA	TRUE	NA
GCST90200463	X-11478 levels	8,242 European ancestry individuals	NA	FALSE	FALSE	15430075	NA	TRUE	FALSE	NA	TRUE	NA
GCST90200464	X-11849 levels	7,679 European ancestry individuals	NA	FALSE	FALSE	15411690	NA	TRUE	FALSE	NA	TRUE	NA
GCST90200465	X-11787 levels	8,247 European ancestry individuals	NA	FALSE	FALSE	15431000	NA	TRUE	FALSE	NA	TRUE	NA
GCST90200466	X-11632 levels	7,784 European ancestry individuals	NA	FALSE	FALSE	15414129	NA	TRUE	FALSE	NA	TRUE	NA
GCST90200467	X-11852 levels	7,295 European ancestry individuals	NA	FALSE	FALSE	15394910	NA	TRUE	FALSE	NA	TRUE	NA
GCST90200468	X-11847 levels	7,193 European ancestry individuals	NA	FALSE	FALSE	15389923	NA	TRUE	FALSE	NA	TRUE	NA
GCST90200469	X-11483 levels	7,798 European ancestry individuals	NA	FALSE	FALSE	15415518	NA	TRUE	FALSE	NA	TRUE	NA
GCST90200470	X-11470 levels	8,134 European ancestry individuals	NA	FALSE	FALSE	15425746	NA	TRUE	FALSE	NA	TRUE	NA
GCST90200471	X-11381 levels	8,225 European ancestry individuals	NA	FALSE	FALSE	15430300	NA	TRUE	FALSE	NA	TRUE	NA
GCST90200472	X-11850 levels	7,629 European ancestry individuals	NA	FALSE	FALSE	15404183	NA	TRUE	FALSE	NA	TRUE	NA
GCST90200473	X-11795 levels	8,238 European ancestry individuals	NA	FALSE	FALSE	15430933	NA	TRUE	FALSE	NA	TRUE	NA
GCST90200474	X-11444 levels	8,206 European ancestry individuals	NA	FALSE	FALSE	15428503	NA	TRUE	FALSE	NA	TRUE	NA
GCST90200475	X-11858 levels	6,008 European ancestry individuals	NA	FALSE	FALSE	15331917	NA	TRUE	FALSE	NA	TRUE	NA
GCST90200476	X-11843 levels	7,230 European ancestry individuals	NA	FALSE	FALSE	15387369	NA	TRUE	FALSE	NA	TRUE	NA
GCST90200477	X-12127 levels	5,878 European ancestry individuals	NA	FALSE	FALSE	15310194	NA	TRUE	FALSE	NA	TRUE	NA
GCST90200478	X-12221 levels	6,819 European ancestry individuals	NA	FALSE	FALSE	15363629	NA	TRUE	FALSE	NA	TRUE	NA
GCST90200479	X-12283 levels	7,763 European ancestry individuals	NA	FALSE	FALSE	15406777	NA	TRUE	FALSE	NA	TRUE	NA
GCST90200480	X-12410 levels	7,442 European ancestry individuals	NA	FALSE	FALSE	15398811	NA	TRUE	FALSE	NA	TRUE	NA
GCST90200481	X-12104 levels	7,194 European ancestry individuals	NA	FALSE	FALSE	15387507	NA	TRUE	FALSE	NA	TRUE	NA
GCST90200482	X-12193 levels	7,705 European ancestry individuals	NA	FALSE	FALSE	15406696	NA	TRUE	FALSE	NA	TRUE	NA
GCST90200483	X-12216 levels	8,181 European ancestry individuals	NA	FALSE	FALSE	15428575	NA	TRUE	FALSE	NA	TRUE	NA
GCST90200484	X-12306 levels	6,054 European ancestry individuals	NA	FALSE	FALSE	15330050	NA	TRUE	FALSE	NA	TRUE	NA
GCST90200485	X-12100 levels	8,210 European ancestry individuals	NA	FALSE	FALSE	15430162	NA	TRUE	FALSE	NA	TRUE	NA
GCST90200486	X-12261 levels	4,347 European ancestry individuals	NA	FALSE	FALSE	15426492	NA	TRUE	FALSE	NA	TRUE	NA
GCST90200487	X-11880 levels	8,206 European ancestry individuals	NA	FALSE	FALSE	15428916	NA	TRUE	FALSE	NA	TRUE	NA
GCST90200488	X-12117 levels	7,379 European ancestry individuals	NA	FALSE	FALSE	15393585	NA	TRUE	FALSE	NA	TRUE	NA
GCST90200489	X-12407 levels	6,534 European ancestry individuals	NA	FALSE	FALSE	15348660	NA	TRUE	FALSE	NA	TRUE	NA
GCST90200490	X-12101 levels	8,217 European ancestry individuals	NA	FALSE	FALSE	15430268	NA	TRUE	FALSE	NA	TRUE	NA
GCST90200491	X-12026 levels	8,180 European ancestry individuals	NA	FALSE	FALSE	15429366	NA	TRUE	FALSE	NA	TRUE	NA
GCST90200492	X-12411 levels	8,174 European ancestry individuals	NA	FALSE	FALSE	15428714	NA	TRUE	FALSE	NA	TRUE	NA
GCST90200493	X-12013 levels	5,848 European ancestry individuals	NA	FALSE	FALSE	15312597	NA	TRUE	FALSE	NA	TRUE	NA
GCST90200494	X-12007 levels	8,002 European ancestry individuals	NA	FALSE	FALSE	15421330	NA	TRUE	FALSE	NA	TRUE	NA
GCST90200495	X-12462 levels	8,236 European ancestry individuals	NA	FALSE	FALSE	15429928	NA	TRUE	FALSE	NA	TRUE	NA
GCST90200496	X-12714 levels	6,870 European ancestry individuals	NA	FALSE	FALSE	15372741	NA	TRUE	FALSE	NA	TRUE	NA
GCST90200497	X-12740 levels	6,449 European ancestry individuals	NA	FALSE	FALSE	15346050	NA	TRUE	FALSE	NA	TRUE	NA
GCST90200498	X-12730 levels	7,133 European ancestry individuals	NA	FALSE	FALSE	15384612	NA	TRUE	FALSE	NA	TRUE	NA
GCST90200499	X-12701 levels	6,278 European ancestry individuals	NA	FALSE	FALSE	15330063	NA	TRUE	FALSE	NA	TRUE	NA
GCST90200500	X-12816 levels	5,190 European ancestry individuals	NA	FALSE	FALSE	15259127	NA	TRUE	FALSE	NA	TRUE	NA
GCST90200501	X-12731 levels	5,770 European ancestry individuals	NA	FALSE	FALSE	15306286	NA	TRUE	FALSE	NA	TRUE	NA
GCST90200502	X-12707 levels	7,461 European ancestry individuals	NA	FALSE	FALSE	15399335	NA	TRUE	FALSE	NA	TRUE	NA
GCST90200503	X-12729 levels	7,446 European ancestry individuals	NA	FALSE	FALSE	15399983	NA	TRUE	FALSE	NA	TRUE	NA
GCST90200504	X-12830 levels	5,725 European ancestry individuals	NA	FALSE	FALSE	15295616	NA	TRUE	FALSE	NA	TRUE	NA
GCST90200505	X-12818 levels	6,246 European ancestry individuals	NA	FALSE	FALSE	15326545	NA	TRUE	FALSE	NA	TRUE	NA
GCST90200506	X-12812 levels	6,435 European ancestry individuals	NA	FALSE	FALSE	15342139	NA	TRUE	FALSE	NA	TRUE	NA
GCST90200507	X-12822 levels	7,957 European ancestry individuals	NA	FALSE	FALSE	15420736	NA	TRUE	FALSE	NA	TRUE	NA
GCST90200508	X-12738 levels	5,874 European ancestry individuals	NA	FALSE	FALSE	15304194	NA	TRUE	FALSE	NA	TRUE	NA
GCST90200509	X-12544 levels	7,471 European ancestry individuals	NA	FALSE	FALSE	15399646	NA	TRUE	FALSE	NA	TRUE	NA
GCST90200510	X-12680 levels	8,255 European ancestry individuals	NA	FALSE	FALSE	15430396	NA	TRUE	FALSE	NA	TRUE	NA
GCST90200511	X-12906 levels	7,896 European ancestry individuals	NA	FALSE	FALSE	15416798	NA	TRUE	FALSE	NA	TRUE	NA
GCST90200512	X-13684 levels	8,112 European ancestry individuals	NA	FALSE	FALSE	15426792	NA	TRUE	FALSE	NA	TRUE	NA
GCST90200513	X-13507 levels	7,936 European ancestry individuals	NA	FALSE	FALSE	15418372	NA	TRUE	FALSE	NA	TRUE	NA
GCST90200514	X-12851 levels	7,385 European ancestry individuals	NA	FALSE	FALSE	15395726	NA	TRUE	FALSE	NA	TRUE	NA
GCST90200515	X-12849 levels	7,555 European ancestry individuals	NA	FALSE	FALSE	15404109	NA	TRUE	FALSE	NA	TRUE	NA
GCST90200516	X-12847 levels	7,790 European ancestry individuals	NA	FALSE	FALSE	15413150	NA	TRUE	FALSE	NA	TRUE	NA
GCST90200517	X-13553 levels	8,118 European ancestry individuals	NA	FALSE	FALSE	15425695	NA	TRUE	FALSE	NA	TRUE	NA
GCST90200518	X-12839 levels	4,867 European ancestry individuals	NA	FALSE	FALSE	15458356	NA	TRUE	FALSE	NA	TRUE	NA
GCST90200519	X-13729 levels	7,724 European ancestry individuals	NA	FALSE	FALSE	15410706	NA	TRUE	FALSE	NA	TRUE	NA
GCST90200520	X-13007 levels	6,270 European ancestry individuals	NA	FALSE	FALSE	15341748	NA	TRUE	FALSE	NA	TRUE	NA
GCST90200521	X-13844 levels	7,501 European ancestry individuals	NA	FALSE	FALSE	15398992	NA	TRUE	FALSE	NA	TRUE	NA
GCST90200522	X-13728 levels	7,905 European ancestry individuals	NA	FALSE	FALSE	15420146	NA	TRUE	FALSE	NA	TRUE	NA
GCST90200523	X-12844 levels	8,231 European ancestry individuals	NA	FALSE	FALSE	15429689	NA	TRUE	FALSE	NA	TRUE	NA
GCST90200524	X-13695 levels	6,486 European ancestry individuals	NA	FALSE	FALSE	15350858	NA	TRUE	FALSE	NA	TRUE	NA
GCST90200525	X-13723 levels	5,269 European ancestry individuals	NA	FALSE	FALSE	15258271	NA	TRUE	FALSE	NA	TRUE	NA
GCST90200526	X-14056 levels	8,242 European ancestry individuals	NA	FALSE	FALSE	15430238	NA	TRUE	FALSE	NA	TRUE	NA
GCST90200527	X-13866 levels	8,252 European ancestry individuals	NA	FALSE	FALSE	15430990	NA	TRUE	FALSE	NA	TRUE	NA
GCST90200528	X-17146 levels	7,778 European ancestry individuals	NA	FALSE	FALSE	15413146	NA	TRUE	FALSE	NA	TRUE	NA
GCST90200529	X-16397 levels	8,057 European ancestry individuals	NA	FALSE	FALSE	15424887	NA	TRUE	FALSE	NA	TRUE	NA
GCST90200530	X-17335 levels	7,747 European ancestry individuals	NA	FALSE	FALSE	15411378	NA	TRUE	FALSE	NA	TRUE	NA
GCST90200531	X-16964 levels	8,048 European ancestry individuals	NA	FALSE	FALSE	15424085	NA	TRUE	FALSE	NA	TRUE	NA
GCST90200532	X-16935 levels	7,804 European ancestry individuals	NA	FALSE	FALSE	15413446	NA	TRUE	FALSE	NA	TRUE	NA
GCST90200533	X-15486 levels	8,236 European ancestry individuals	NA	FALSE	FALSE	15430469	NA	TRUE	FALSE	NA	TRUE	NA
GCST90200534	X-16580 levels	8,254 European ancestry individuals	NA	FALSE	FALSE	15431135	NA	TRUE	FALSE	NA	TRUE	NA
GCST90200535	X-17325 levels	7,448 European ancestry individuals	NA	FALSE	FALSE	15398826	NA	TRUE	FALSE	NA	TRUE	NA
GCST90200536	X-17328 levels	5,856 European ancestry individuals	NA	FALSE	FALSE	15309442	NA	TRUE	FALSE	NA	TRUE	NA
GCST90200537	X-16087 levels	7,071 European ancestry individuals	NA	FALSE	FALSE	15383204	NA	TRUE	FALSE	NA	TRUE	NA
GCST90200538	X-17010 levels	7,879 European ancestry individuals	NA	FALSE	FALSE	15416580	NA	TRUE	FALSE	NA	TRUE	NA
GCST90200539	X-14939 levels	8,250 European ancestry individuals	NA	FALSE	FALSE	15431307	NA	TRUE	FALSE	NA	TRUE	NA
GCST90200540	X-15461 levels	8,144 European ancestry individuals	NA	FALSE	FALSE	15427795	NA	TRUE	FALSE	NA	TRUE	NA
GCST90200541	X-15523 levels	8,071 European ancestry individuals	NA	FALSE	FALSE	15424746	NA	TRUE	FALSE	NA	TRUE	NA
GCST90200542	X-15728 levels	7,874 European ancestry individuals	NA	FALSE	FALSE	15413966	NA	TRUE	FALSE	NA	TRUE	NA
GCST90200543	X-15503 levels	8,237 European ancestry individuals	NA	FALSE	FALSE	15429705	NA	TRUE	FALSE	NA	TRUE	NA
GCST90200544	X-16124 levels	5,337 European ancestry individuals	NA	FALSE	FALSE	15272312	NA	TRUE	FALSE	NA	TRUE	NA
GCST90200545	X-17438 levels	6,913 European ancestry individuals	NA	FALSE	FALSE	15365729	NA	TRUE	FALSE	NA	TRUE	NA
GCST90200546	X-17354 levels	5,375 European ancestry individuals	NA	FALSE	FALSE	15269880	NA	TRUE	FALSE	NA	TRUE	NA
GCST90200547	X-17654 levels	7,690 European ancestry individuals	NA	FALSE	FALSE	15408966	NA	TRUE	FALSE	NA	TRUE	NA
GCST90200548	X-17676 levels	8,118 European ancestry individuals	NA	FALSE	FALSE	15427039	NA	TRUE	FALSE	NA	TRUE	NA
GCST90200549	X-17367 levels	6,092 European ancestry individuals	NA	FALSE	FALSE	15321108	NA	TRUE	FALSE	NA	TRUE	NA
GCST90200550	X-17357 levels	8,041 European ancestry individuals	NA	FALSE	FALSE	15424327	NA	TRUE	FALSE	NA	TRUE	NA
GCST90200551	X-18886 levels	8,198 European ancestry individuals	NA	FALSE	FALSE	15428705	NA	TRUE	FALSE	NA	TRUE	NA
GCST90200552	X-18887 levels	6,790 European ancestry individuals	NA	FALSE	FALSE	15368250	NA	TRUE	FALSE	NA	TRUE	NA
GCST90200553	X-17653 levels	8,025 European ancestry individuals	NA	FALSE	FALSE	15424164	NA	TRUE	FALSE	NA	TRUE	NA
GCST90200554	X-17346 levels	6,459 European ancestry individuals	NA	FALSE	FALSE	15343096	NA	TRUE	FALSE	NA	TRUE	NA
GCST90200555	X-17690 levels	7,043 European ancestry individuals	NA	FALSE	FALSE	15384001	NA	TRUE	FALSE	NA	TRUE	NA
GCST90200556	X-18345 levels	5,476 European ancestry individuals	NA	FALSE	FALSE	15278223	NA	TRUE	FALSE	NA	TRUE	NA
GCST90200557	X-17685 levels	7,327 European ancestry individuals	NA	FALSE	FALSE	15390006	NA	TRUE	FALSE	NA	TRUE	NA
GCST90200558	X-18888 levels	6,974 European ancestry individuals	NA	FALSE	FALSE	15372715	NA	TRUE	FALSE	NA	TRUE	NA
GCST90200559	X-18901 levels	8,128 European ancestry individuals	NA	FALSE	FALSE	15427949	NA	TRUE	FALSE	NA	TRUE	NA
GCST90200560	X-17351 levels	7,281 European ancestry individuals	NA	FALSE	FALSE	15388868	NA	TRUE	FALSE	NA	TRUE	NA
GCST90200561	X-18779 levels	8,144 European ancestry individuals	NA	FALSE	FALSE	15426933	NA	TRUE	FALSE	NA	TRUE	NA
GCST90200562	X-21286 levels	8,231 European ancestry individuals	NA	FALSE	FALSE	15430358	NA	TRUE	FALSE	NA	TRUE	NA
GCST90200563	X-21355 levels	8,257 European ancestry individuals	NA	FALSE	FALSE	15430366	NA	TRUE	FALSE	NA	TRUE	NA
GCST90200564	X-21319 levels	8,109 European ancestry individuals	NA	FALSE	FALSE	15424361	NA	TRUE	FALSE	NA	TRUE	NA
GCST90200565	X-21258 levels	8,198 European ancestry individuals	NA	FALSE	FALSE	15428505	NA	TRUE	FALSE	NA	TRUE	NA
GCST90200566	X-21364 levels	8,203 European ancestry individuals	NA	FALSE	FALSE	15429064	NA	TRUE	FALSE	NA	TRUE	NA
GCST90200567	X-21353 levels	8,265 European ancestry individuals	NA	FALSE	FALSE	15431194	NA	TRUE	FALSE	NA	TRUE	NA
GCST90200568	X-19438 levels	7,259 European ancestry individuals	NA	FALSE	FALSE	15387392	NA	TRUE	FALSE	NA	TRUE	NA
GCST90200569	X-18913 levels	8,271 European ancestry individuals	NA	FALSE	FALSE	15431181	NA	TRUE	FALSE	NA	TRUE	NA
GCST90200570	X-18921 levels	8,257 European ancestry individuals	NA	FALSE	FALSE	15430800	NA	TRUE	FALSE	NA	TRUE	NA
GCST90200571	X-21339 levels	8,203 European ancestry individuals	NA	FALSE	FALSE	15428402	NA	TRUE	FALSE	NA	TRUE	NA
GCST90200572	X-19299 levels	6,100 European ancestry individuals	NA	FALSE	FALSE	15329664	NA	TRUE	FALSE	NA	TRUE	NA
GCST90200573	X-18935 levels	4,952 European ancestry individuals	NA	FALSE	FALSE	15465872	NA	TRUE	FALSE	NA	TRUE	NA
GCST90200574	X-21310 levels	7,801 European ancestry individuals	NA	FALSE	FALSE	15413292	NA	TRUE	FALSE	NA	TRUE	NA
GCST90200575	X-21283 levels	7,055 European ancestry individuals	NA	FALSE	FALSE	15374688	NA	TRUE	FALSE	NA	TRUE	NA
GCST90200576	X-21285 levels	6,180 European ancestry individuals	NA	FALSE	FALSE	15333546	NA	TRUE	FALSE	NA	TRUE	NA
GCST90200577	X-21312 levels	4,897 European ancestry individuals	NA	FALSE	FALSE	15466547	NA	TRUE	FALSE	NA	TRUE	NA
GCST90200578	X-18922 levels	8,174 European ancestry individuals	NA	FALSE	FALSE	15428317	NA	TRUE	FALSE	NA	TRUE	NA
GCST90200579	X-21442 levels	6,827 European ancestry individuals	NA	FALSE	FALSE	15368219	NA	TRUE	FALSE	NA	TRUE	NA
GCST90200580	X-21796 levels	8,130 European ancestry individuals	NA	FALSE	FALSE	15425387	NA	TRUE	FALSE	NA	TRUE	NA
GCST90200581	X-21441 levels	8,030 European ancestry individuals	NA	FALSE	FALSE	15424784	NA	TRUE	FALSE	NA	TRUE	NA
GCST90200582	X-21752 levels	6,526 European ancestry individuals	NA	FALSE	FALSE	15349894	NA	TRUE	FALSE	NA	TRUE	NA
GCST90200583	X-21807 levels	5,602 European ancestry individuals	NA	FALSE	FALSE	15278260	NA	TRUE	FALSE	NA	TRUE	NA
GCST90200584	X-21736 levels	8,232 European ancestry individuals	NA	FALSE	FALSE	15430245	NA	TRUE	FALSE	NA	TRUE	NA
GCST90200585	X-21829 levels	8,217 European ancestry individuals	NA	FALSE	FALSE	15429228	NA	TRUE	FALSE	NA	TRUE	NA
GCST90200586	X-21471 levels	7,982 European ancestry individuals	NA	FALSE	FALSE	15419165	NA	TRUE	FALSE	NA	TRUE	NA
GCST90200587	X-21733 levels	6,916 European ancestry individuals	NA	FALSE	FALSE	15375208	NA	TRUE	FALSE	NA	TRUE	NA
GCST90200588	X-21742 levels	5,918 European ancestry individuals	NA	FALSE	FALSE	15306712	NA	TRUE	FALSE	NA	TRUE	NA
GCST90200589	X-21821 levels	7,699 European ancestry individuals	NA	FALSE	FALSE	15408996	NA	TRUE	FALSE	NA	TRUE	NA
GCST90200590	X-21470 levels	7,700 European ancestry individuals	NA	FALSE	FALSE	15411039	NA	TRUE	FALSE	NA	TRUE	NA
GCST90200591	X-21383 levels	8,226 European ancestry individuals	NA	FALSE	FALSE	15429866	NA	TRUE	FALSE	NA	TRUE	NA
GCST90200592	X-21607 levels	7,975 European ancestry individuals	NA	FALSE	FALSE	15420448	NA	TRUE	FALSE	NA	TRUE	NA
GCST90200593	X-21834 levels	7,466 European ancestry individuals	NA	FALSE	FALSE	15398563	NA	TRUE	FALSE	NA	TRUE	NA
GCST90200594	X-21467 levels	8,195 European ancestry individuals	NA	FALSE	FALSE	15429611	NA	TRUE	FALSE	NA	TRUE	NA
GCST90200595	X-22776 levels	6,944 European ancestry individuals	NA	FALSE	FALSE	15381079	NA	TRUE	FALSE	NA	TRUE	NA
GCST90200596	X-23655 levels	6,764 European ancestry individuals	NA	FALSE	FALSE	15365777	NA	TRUE	FALSE	NA	TRUE	NA
GCST90200597	X-22834 levels	6,531 European ancestry individuals	NA	FALSE	FALSE	15353831	NA	TRUE	FALSE	NA	TRUE	NA
GCST90200598	X-22771 levels	8,087 European ancestry individuals	NA	FALSE	FALSE	15425315	NA	TRUE	FALSE	NA	TRUE	NA
GCST90200599	X-23639 levels	8,272 European ancestry individuals	NA	FALSE	FALSE	15430149	NA	TRUE	FALSE	NA	TRUE	NA
GCST90200600	X-23648 levels	7,357 European ancestry individuals	NA	FALSE	FALSE	15388281	NA	TRUE	FALSE	NA	TRUE	NA
GCST90200601	X-23654 levels	8,241 European ancestry individuals	NA	FALSE	FALSE	15430653	NA	TRUE	FALSE	NA	TRUE	NA
GCST90200602	X-22520 levels	5,389 European ancestry individuals	NA	FALSE	FALSE	15275085	NA	TRUE	FALSE	NA	TRUE	NA
GCST90200603	X-23641 levels	6,673 European ancestry individuals	NA	FALSE	FALSE	15357285	NA	TRUE	FALSE	NA	TRUE	NA
GCST90200604	X-23276 levels	5,407 European ancestry individuals	NA	FALSE	FALSE	15280097	NA	TRUE	FALSE	NA	TRUE	NA
GCST90200605	X-21845 levels	4,874 European ancestry individuals	NA	FALSE	FALSE	15462393	NA	TRUE	FALSE	NA	TRUE	NA
GCST90200606	X-22509 levels	5,423 European ancestry individuals	NA	FALSE	FALSE	15277226	NA	TRUE	FALSE	NA	TRUE	NA
GCST90200607	X-23644 levels	8,250 European ancestry individuals	NA	FALSE	FALSE	15431121	NA	TRUE	FALSE	NA	TRUE	NA
GCST90200608	X-22162 levels	8,249 European ancestry individuals	NA	FALSE	FALSE	15430997	NA	TRUE	FALSE	NA	TRUE	NA
GCST90200609	X-23587 levels	7,662 European ancestry individuals	NA	FALSE	FALSE	15407271	NA	TRUE	FALSE	NA	TRUE	NA
GCST90200610	X-23593 levels	7,988 European ancestry individuals	NA	FALSE	FALSE	15419238	NA	TRUE	FALSE	NA	TRUE	NA
GCST90200611	X-23636 levels	8,251 European ancestry individuals	NA	FALSE	FALSE	15430819	NA	TRUE	FALSE	NA	TRUE	NA
GCST90200612	X-23678 levels	5,745 European ancestry individuals	NA	FALSE	FALSE	15301846	NA	TRUE	FALSE	NA	TRUE	NA
GCST90200613	X-23680 levels	8,215 European ancestry individuals	NA	FALSE	FALSE	15429265	NA	TRUE	FALSE	NA	TRUE	NA
GCST90200614	X-23780 levels	7,878 European ancestry individuals	NA	FALSE	FALSE	15416759	NA	TRUE	FALSE	NA	TRUE	NA
GCST90200615	X-23974 levels	7,752 European ancestry individuals	NA	FALSE	FALSE	15413226	NA	TRUE	FALSE	NA	TRUE	NA
GCST90200616	X-23659 levels	8,176 European ancestry individuals	NA	FALSE	FALSE	15428060	NA	TRUE	FALSE	NA	TRUE	NA
GCST90200617	X-23665 levels	8,214 European ancestry individuals	NA	FALSE	FALSE	15428821	NA	TRUE	FALSE	NA	TRUE	NA
GCST90200618	X-23782 levels	8,263 European ancestry individuals	NA	FALSE	FALSE	15431333	NA	TRUE	FALSE	NA	TRUE	NA
GCST90200619	X-24295 levels	7,987 European ancestry individuals	NA	FALSE	FALSE	15419388	NA	TRUE	FALSE	NA	TRUE	NA
GCST90200620	X-24243 levels	7,540 European ancestry individuals	NA	FALSE	FALSE	15402678	NA	TRUE	FALSE	NA	TRUE	NA
GCST90200621	X-23739 levels	8,249 European ancestry individuals	NA	FALSE	FALSE	15431287	NA	TRUE	FALSE	NA	TRUE	NA
GCST90200622	X-23997 levels	7,804 European ancestry individuals	NA	FALSE	FALSE	15409862	NA	TRUE	FALSE	NA	TRUE	NA
GCST90200623	X-24241 levels	8,053 European ancestry individuals	NA	FALSE	FALSE	15424531	NA	TRUE	FALSE	NA	TRUE	NA
GCST90200624	X-24328 levels	7,807 European ancestry individuals	NA	FALSE	FALSE	15416793	NA	TRUE	FALSE	NA	TRUE	NA
GCST90200625	X-24456 levels	6,523 European ancestry individuals	NA	FALSE	FALSE	15350499	NA	TRUE	FALSE	NA	TRUE	NA
GCST90200626	X-24418 levels	5,952 European ancestry individuals	NA	FALSE	FALSE	15310277	NA	TRUE	FALSE	NA	TRUE	NA
GCST90200627	X-24344 levels	5,457 European ancestry individuals	NA	FALSE	FALSE	15275870	NA	TRUE	FALSE	NA	TRUE	NA
GCST90200628	X-24556 levels	8,004 European ancestry individuals	NA	FALSE	FALSE	15422677	NA	TRUE	FALSE	NA	TRUE	NA
GCST90200629	X-24337 levels	8,088 European ancestry individuals	NA	FALSE	FALSE	15423414	NA	TRUE	FALSE	NA	TRUE	NA
GCST90200630	X-24546 levels	6,391 European ancestry individuals	NA	FALSE	FALSE	15351111	NA	TRUE	FALSE	NA	TRUE	NA
GCST90200631	X-24306 levels	8,074 European ancestry individuals	NA	FALSE	FALSE	15424356	NA	TRUE	FALSE	NA	TRUE	NA
GCST90200632	X-24307 levels	8,119 European ancestry individuals	NA	FALSE	FALSE	15426298	NA	TRUE	FALSE	NA	TRUE	NA
GCST90200633	X-24334 levels	6,975 European ancestry individuals	NA	FALSE	FALSE	15374286	NA	TRUE	FALSE	NA	TRUE	NA
GCST90200634	X-24518 levels	6,131 European ancestry individuals	NA	FALSE	FALSE	15326231	NA	TRUE	FALSE	NA	TRUE	NA
GCST90200635	X-24494 levels	6,767 European ancestry individuals	NA	FALSE	FALSE	15363264	NA	TRUE	FALSE	NA	TRUE	NA
GCST90200636	X-24544 levels	7,939 European ancestry individuals	NA	FALSE	FALSE	15417974	NA	TRUE	FALSE	NA	TRUE	NA
GCST90200637	X-24531 levels	6,455 European ancestry individuals	NA	FALSE	FALSE	15348017	NA	TRUE	FALSE	NA	TRUE	NA
GCST90200638	X-24811 levels	6,349 European ancestry individuals	NA	FALSE	FALSE	15337675	NA	TRUE	FALSE	NA	TRUE	NA
GCST90200639	X-24757 levels	6,251 European ancestry individuals	NA	FALSE	FALSE	15331876	NA	TRUE	FALSE	NA	TRUE	NA
GCST90200640	X-24978 levels	5,151 European ancestry individuals	NA	FALSE	FALSE	15248599	NA	TRUE	FALSE	NA	TRUE	NA
GCST90200641	X-24970 levels	8,263 European ancestry individuals	NA	FALSE	FALSE	15430626	NA	TRUE	FALSE	NA	TRUE	NA
GCST90200642	X-24795 levels	4,986 European ancestry individuals	NA	FALSE	FALSE	15466838	NA	TRUE	FALSE	NA	TRUE	NA
GCST90200643	X-24951 levels	8,208 European ancestry individuals	NA	FALSE	FALSE	15428739	NA	TRUE	FALSE	NA	TRUE	NA
GCST90200644	X-24728 levels	8,160 European ancestry individuals	NA	FALSE	FALSE	15427183	NA	TRUE	FALSE	NA	TRUE	NA
GCST90200645	X-24565 levels	4,364 European ancestry individuals	NA	FALSE	FALSE	15431669	NA	TRUE	FALSE	NA	TRUE	NA
GCST90200646	X-24801 levels	8,059 European ancestry individuals	NA	FALSE	FALSE	15424806	NA	TRUE	FALSE	NA	TRUE	NA
GCST90200647	X-24736 levels	4,846 European ancestry individuals	NA	FALSE	FALSE	15463052	NA	TRUE	FALSE	NA	TRUE	NA
GCST90200648	X-24585 levels	8,241 European ancestry individuals	NA	FALSE	FALSE	15430115	NA	TRUE	FALSE	NA	TRUE	NA
GCST90200649	X-24588 levels	8,239 European ancestry individuals	NA	FALSE	FALSE	15430112	NA	TRUE	FALSE	NA	TRUE	NA
GCST90200650	X-25109 levels	7,477 European ancestry individuals	NA	FALSE	FALSE	15402359	NA	TRUE	FALSE	NA	TRUE	NA
GCST90200651	X-24947 levels	8,002 European ancestry individuals	NA	FALSE	FALSE	15421195	NA	TRUE	FALSE	NA	TRUE	NA
GCST90200652	X-24949 levels	7,174 European ancestry individuals	NA	FALSE	FALSE	15385214	NA	TRUE	FALSE	NA	TRUE	NA
GCST90200653	X-24812 levels	7,878 European ancestry individuals	NA	FALSE	FALSE	15414520	NA	TRUE	FALSE	NA	TRUE	NA
GCST90200654	X-25217 levels	4,098 European ancestry individuals	NA	FALSE	FALSE	15416837	NA	TRUE	FALSE	NA	TRUE	NA
GCST90200655	X-25828 levels	8,156 European ancestry individuals	NA	FALSE	FALSE	15428691	NA	TRUE	FALSE	NA	TRUE	NA
GCST90200656	X-25371 levels	8,205 European ancestry individuals	NA	FALSE	FALSE	15428528	NA	TRUE	FALSE	NA	TRUE	NA
GCST90200657	X-25419 levels	7,994 European ancestry individuals	NA	FALSE	FALSE	15423198	NA	TRUE	FALSE	NA	TRUE	NA
GCST90200658	X-25265 levels	7,916 European ancestry individuals	NA	FALSE	FALSE	15417809	NA	TRUE	FALSE	NA	TRUE	NA
GCST90200659	X-25172 levels	8,117 European ancestry individuals	NA	FALSE	FALSE	15425497	NA	TRUE	FALSE	NA	TRUE	NA
GCST90200660	X-25957 levels	7,335 European ancestry individuals	NA	FALSE	FALSE	15393810	NA	TRUE	FALSE	NA	TRUE	NA
GCST90200661	X-25422 levels	8,210 European ancestry individuals	NA	FALSE	FALSE	15430495	NA	TRUE	FALSE	NA	TRUE	NA
GCST90200662	X-25790 levels	8,221 European ancestry individuals	NA	FALSE	FALSE	15429764	NA	TRUE	FALSE	NA	TRUE	NA
GCST90200663	X-25420 levels	8,271 European ancestry individuals	NA	FALSE	FALSE	15431271	NA	TRUE	FALSE	NA	TRUE	NA
GCST90200664	X-25810 levels	8,167 European ancestry individuals	NA	FALSE	FALSE	15427088	NA	TRUE	FALSE	NA	TRUE	NA
GCST90200665	X-25433 levels	6,516 European ancestry individuals	NA	FALSE	FALSE	15353611	NA	TRUE	FALSE	NA	TRUE	NA
GCST90200666	X-25343 levels	8,195 European ancestry individuals	NA	FALSE	FALSE	15427837	NA	TRUE	FALSE	NA	TRUE	NA
GCST90200667	X-25271 levels	7,906 European ancestry individuals	NA	FALSE	FALSE	15419139	NA	TRUE	FALSE	NA	TRUE	NA
GCST90200668	X-25520 levels	7,997 European ancestry individuals	NA	FALSE	FALSE	15422133	NA	TRUE	FALSE	NA	TRUE	NA
GCST90200669	X-25519 levels	8,080 European ancestry individuals	NA	FALSE	FALSE	15425390	NA	TRUE	FALSE	NA	TRUE	NA
GCST90200670	X-26111 levels	8,002 European ancestry individuals	NA	FALSE	FALSE	15423826	NA	TRUE	FALSE	NA	TRUE	NA
GCST90200671	X-26109 levels	6,992 European ancestry individuals	NA	FALSE	FALSE	15377098	NA	TRUE	FALSE	NA	TRUE	NA
GCST90200672	X-26054 levels	8,046 European ancestry individuals	NA	FALSE	FALSE	15423547	NA	TRUE	FALSE	NA	TRUE	NA
GCST90200673	Carnitine C4 levels	8,111 European ancestry individuals	NA	FALSE	FALSE	15426976	NA	TRUE	FALSE	NA	TRUE	NA
GCST90200674	Androsterone sulfate levels	8,182 European ancestry individuals	NA	FALSE	FALSE	15428238	NA	TRUE	FALSE	NA	TRUE	NA
GCST90200675	N-acetyltyrosine levels	7,841 European ancestry individuals	NA	FALSE	FALSE	15413664	NA	TRUE	FALSE	NA	TRUE	NA
GCST90200676	N-acetyl-L-glutamine levels	8,181 European ancestry individuals	NA	FALSE	FALSE	15428829	NA	TRUE	FALSE	NA	TRUE	NA
GCST90200677	N-acetylphenylalanine levels	8,228 European ancestry individuals	NA	FALSE	FALSE	15430074	NA	TRUE	FALSE	NA	TRUE	NA
GCST90200678	N-acetylasparagine levels	7,935 European ancestry individuals	NA	FALSE	FALSE	15419345	NA	TRUE	FALSE	NA	TRUE	NA
GCST90200679	N-acetylarginine levels	8,271 European ancestry individuals	NA	FALSE	FALSE	15431504	NA	TRUE	FALSE	NA	TRUE	NA
GCST90200680	5-acetylamino-6-formylamino-3-methyluracil levels	7,599 European ancestry individuals	NA	FALSE	FALSE	15405151	NA	TRUE	FALSE	NA	TRUE	NA
GCST90200681	Orotidine levels	8,017 European ancestry individuals	NA	FALSE	FALSE	15423203	NA	TRUE	FALSE	NA	TRUE	NA
GCST90200682	3-methylcytidine levels	8,117 European ancestry individuals	NA	FALSE	FALSE	15424688	NA	TRUE	FALSE	NA	TRUE	NA
GCST90200683	N-acetylcitrulline levels	7,324 European ancestry individuals	NA	FALSE	FALSE	15393120	NA	TRUE	FALSE	NA	TRUE	NA
GCST90200684	N-acetyl-aspartyl-glutamate (naag) levels	7,705 European ancestry individuals	NA	FALSE	FALSE	15413041	NA	TRUE	FALSE	NA	TRUE	NA
GCST90200685	1-stearoyl-2-arachidonoyl-gpc (18:0/20:4) levels	8,253 European ancestry individuals	NA	FALSE	FALSE	15429840	NA	TRUE	FALSE	NA	TRUE	NA
GCST90200686	Bilirubin (E,E) levels	8,263 European ancestry individuals	NA	FALSE	FALSE	15430594	NA	TRUE	FALSE	NA	TRUE	NA
GCST90200687	Bilirubin (E,Z or Z,E) levels	8,238 European ancestry individuals	NA	FALSE	FALSE	15430245	NA	TRUE	FALSE	NA	TRUE	NA
GCST90200688	Androsterone glucuronide levels	7,980 European ancestry individuals	NA	FALSE	FALSE	15419895	NA	TRUE	FALSE	NA	TRUE	NA
GCST90200689	N6-methyllysine levels	8,299 European ancestry individuals	NA	FALSE	FALSE	15432359	NA	TRUE	FALSE	NA	TRUE	NA
GCST90200690	N-acetyl-1-methylhistidine levels	7,588 European ancestry individuals	NA	FALSE	FALSE	15406311	NA	TRUE	FALSE	NA	TRUE	NA
GCST90200691	N-delta-acetylornithine levels	8,259 European ancestry individuals	NA	FALSE	FALSE	15430697	NA	TRUE	FALSE	NA	TRUE	NA
GCST90200692	1-palmitoyl-2-arachidonoyl-gpc (16:0/20:4n6) levels	8,238 European ancestry individuals	NA	FALSE	FALSE	15429442	NA	TRUE	FALSE	NA	TRUE	NA
GCST90200693	Glycochenodeoxycholate glucuronide (1) levels	8,236 European ancestry individuals	NA	FALSE	FALSE	15430142	NA	TRUE	FALSE	NA	TRUE	NA
GCST90200694	2'-o-methylcytidine levels	8,122 European ancestry individuals	NA	FALSE	FALSE	15425870	NA	TRUE	FALSE	NA	TRUE	NA
GCST90200695	2'-o-methyluridine levels	7,582 European ancestry individuals	NA	FALSE	FALSE	15405356	NA	TRUE	FALSE	NA	TRUE	NA
GCST90200696	N6,N6-dimethyllysine levels	8,265 European ancestry individuals	NA	FALSE	FALSE	15430926	NA	TRUE	FALSE	NA	TRUE	NA
GCST90200697	N2-acetyl,N6,N6-dimethyllysine levels	7,891 European ancestry individuals	NA	FALSE	FALSE	15417571	NA	TRUE	FALSE	NA	TRUE	NA
GCST90200698	N2-acetyl,N6-methyllysine levels	8,069 European ancestry individuals	NA	FALSE	FALSE	15425198	NA	TRUE	FALSE	NA	TRUE	NA
GCST90200699	Deoxycholic acid glucuronide levels	8,060 European ancestry individuals	NA	FALSE	FALSE	15424888	NA	TRUE	FALSE	NA	TRUE	NA
GCST90200700	Decadienedioic acid (C10:2-DC) levels	8,131 European ancestry individuals	NA	FALSE	FALSE	15425095	NA	TRUE	FALSE	NA	TRUE	NA
GCST90200701	Bilirubin degradation product, C17H18N2O4 (1) levels	8,254 European ancestry individuals	NA	FALSE	FALSE	15429429	NA	TRUE	FALSE	NA	TRUE	NA
GCST90200702	Bilirubin degradation product, C17H18N2O4 (2) levels	8,255 European ancestry individuals	NA	FALSE	FALSE	15429677	NA	TRUE	FALSE	NA	TRUE	NA
GCST90200703	Bilirubin degradation product, C17H18N2O4 (3) levels	8,253 European ancestry individuals	NA	FALSE	FALSE	15429420	NA	TRUE	FALSE	NA	TRUE	NA
GCST90200704	Bilirubin (z,z) levels	8,261 European ancestry individuals	NA	FALSE	FALSE	15431068	NA	TRUE	FALSE	NA	TRUE	NA
GCST90200705	Ethylmalonate levels	8,172 European ancestry individuals	NA	FALSE	FALSE	15427723	NA	TRUE	FALSE	NA	TRUE	NA
GCST90200706	Biliverdin levels	8,262 European ancestry individuals	NA	FALSE	FALSE	15431108	NA	TRUE	FALSE	NA	TRUE	NA
GCST90200707	Glycine levels	8,262 European ancestry individuals	NA	FALSE	FALSE	15431296	NA	TRUE	FALSE	NA	TRUE	NA
GCST90200708	X-12112 levels	8,211 European ancestry individuals	NA	FALSE	FALSE	15429523	NA	TRUE	FALSE	NA	TRUE	NA
GCST90200709	X-12798 levels	8,186 European ancestry individuals	NA	FALSE	FALSE	15428167	NA	TRUE	FALSE	NA	TRUE	NA
GCST90200710	X-13431 levels	8,161 European ancestry individuals	NA	FALSE	FALSE	15427350	NA	TRUE	FALSE	NA	TRUE	NA
GCST90200711	X-19141 levels	8,244 European ancestry individuals	NA	FALSE	FALSE	15430574	NA	TRUE	FALSE	NA	TRUE	NA
GCST90200712	Spermidine to 5-methylthioadenosine (MTA) ratio	7,320 European ancestry individuals	NA	FALSE	FALSE	15387635	NA	TRUE	FALSE	NA	TRUE	NA
GCST90200713	Spermidine to ornithine ratio	7,309 European ancestry individuals	NA	FALSE	FALSE	15389885	NA	TRUE	FALSE	NA	TRUE	NA
GCST90200714	Alpha-ketoglutarate to alpha-ketobutyrate ratio	8,216 European ancestry individuals	NA	FALSE	FALSE	15429621	NA	TRUE	FALSE	NA	TRUE	NA
GCST90200715	Alpha-ketoglutarate to glutamate ratio	8,274 European ancestry individuals	NA	FALSE	FALSE	15431516	NA	TRUE	FALSE	NA	TRUE	NA
GCST90200716	Adenosine 5'-diphosphate (ADP) to phosphoethanolamine ratio	4,579 European ancestry individuals	NA	FALSE	FALSE	15442905	NA	TRUE	FALSE	NA	TRUE	NA
GCST90200717	3-phosphoglycerate to adenosine 5'-diphosphate (ADP) ratio	4,530 European ancestry individuals	NA	FALSE	FALSE	15439827	NA	TRUE	FALSE	NA	TRUE	NA
GCST90200718	Alpha-ketoglutarate to succinate ratio	8,260 European ancestry individuals	NA	FALSE	FALSE	15431142	NA	TRUE	FALSE	NA	TRUE	NA
GCST90200719	Adenosine 3',5'-cyclic monophosphate (cAMP) to adenosine 5'-monophosphate (AMP) ratio	6,726 European ancestry individuals	NA	FALSE	FALSE	15361255	NA	TRUE	FALSE	NA	TRUE	NA
GCST90200720	Adenosine 5'-diphosphate (ADP) to pantothenate ratio	4,561 European ancestry individuals	NA	FALSE	FALSE	15443741	NA	TRUE	FALSE	NA	TRUE	NA
GCST90200721	Adenosine 5'-diphosphate (ADP) to phosphate ratio	4,559 European ancestry individuals	NA	FALSE	FALSE	15443646	NA	TRUE	FALSE	NA	TRUE	NA
GCST90200722	S-adenosylhomocysteine (SAH) to leucine ratio	6,122 European ancestry individuals	NA	FALSE	FALSE	15326660	NA	TRUE	FALSE	NA	TRUE	NA
GCST90200723	S-adenosylhomocysteine (SAH) to 5-methyluridine (ribothymidine) ratio	6,078 European ancestry individuals	NA	FALSE	FALSE	15324362	NA	TRUE	FALSE	NA	TRUE	NA
GCST90200724	Cholate to taurocholate ratio	7,328 European ancestry individuals	NA	FALSE	FALSE	15395924	NA	TRUE	FALSE	NA	TRUE	NA
GCST90200725	Adenosine 5'-diphosphate (ADP) to creatine ratio	4,561 European ancestry individuals	NA	FALSE	FALSE	15443600	NA	TRUE	FALSE	NA	TRUE	NA
GCST90200726	N-acetylputrescine to (N(1) + N(8))-acetylspermidine ratio	8,144 European ancestry individuals	NA	FALSE	FALSE	15428347	NA	TRUE	FALSE	NA	TRUE	NA
GCST90200727	Adenosine 3',5'-cyclic monophosphate (cAMP) to taurocholate ratio	6,329 European ancestry individuals	NA	FALSE	FALSE	15339135	NA	TRUE	FALSE	NA	TRUE	NA
GCST90200728	Adenosine 5'-diphosphate (ADP) to Adenosine 5'-monophosphate (AMP) ratio	4,573 European ancestry individuals	NA	FALSE	FALSE	15443752	NA	TRUE	FALSE	NA	TRUE	NA
GCST90200729	3-phosphoglycerate to phosphate ratio	8,153 European ancestry individuals	NA	FALSE	FALSE	15428088	NA	TRUE	FALSE	NA	TRUE	NA
GCST90200730	Adenosine 5'-diphosphate (ADP) to fructose ratio	4,571 European ancestry individuals	NA	FALSE	FALSE	15444048	NA	TRUE	FALSE	NA	TRUE	NA
GCST90200731	Adenosine 5'-diphosphate (ADP) to mannose ratio	4,587 European ancestry individuals	NA	FALSE	FALSE	15445078	NA	TRUE	FALSE	NA	TRUE	NA
GCST90200732	Adenosine 5'-diphosphate (ADP) to tyrosine ratio	4,560 European ancestry individuals	NA	FALSE	FALSE	15443680	NA	TRUE	FALSE	NA	TRUE	NA
GCST90200733	Adenosine 5'-diphosphate (ADP) to N-acetylglucosamine to N-acetylgalactosamine ratio	4,392 European ancestry individuals	NA	FALSE	FALSE	15435460	NA	TRUE	FALSE	NA	TRUE	NA
GCST90200734	Adenosine 5'-monophosphate (AMP) to palmitate (16:0) ratio	8,227 European ancestry individuals	NA	FALSE	FALSE	15430401	NA	TRUE	FALSE	NA	TRUE	NA
GCST90200735	Arginine to ornithine ratio	8,250 European ancestry individuals	NA	FALSE	FALSE	15430990	NA	TRUE	FALSE	NA	TRUE	NA
GCST90200736	Adenosine 5'-diphosphate (ADP) to arginine ratio	4,568 European ancestry individuals	NA	FALSE	FALSE	15444271	NA	TRUE	FALSE	NA	TRUE	NA
GCST90200737	Adenosine 5'-diphosphate (ADP) to 2'-deoxyuridine ratio	4,391 European ancestry individuals	NA	FALSE	FALSE	15430579	NA	TRUE	FALSE	NA	TRUE	NA
GCST90200738	Adenosine 5'-monophosphate (AMP) to inosine 5'-monophosphate (IMP) ratio	4,601 European ancestry individuals	NA	FALSE	FALSE	15454332	NA	TRUE	FALSE	NA	TRUE	NA
GCST90200739	Adenosine 5'-monophosphate (AMP) to proline ratio	8,190 European ancestry individuals	NA	FALSE	FALSE	15429560	NA	TRUE	FALSE	NA	TRUE	NA
GCST90200740	Arachidonate (20:4n6) to oleate to vaccenate (18:1) ratio	8,171 European ancestry individuals	NA	FALSE	FALSE	15428431	NA	TRUE	FALSE	NA	TRUE	NA
GCST90200741	Adenosine 5'-monophosphate (AMP) to alanine ratio	8,172 European ancestry individuals	NA	FALSE	FALSE	15429217	NA	TRUE	FALSE	NA	TRUE	NA
GCST90200742	Aspartate to citrate ratio	8,191 European ancestry individuals	NA	FALSE	FALSE	15428585	NA	TRUE	FALSE	NA	TRUE	NA
GCST90200743	Arginine to citrulline ratio	8,192 European ancestry individuals	NA	FALSE	FALSE	15428565	NA	TRUE	FALSE	NA	TRUE	NA
GCST90200744	Arginine to glutamate ratio	8,194 European ancestry individuals	NA	FALSE	FALSE	15429237	NA	TRUE	FALSE	NA	TRUE	NA
GCST90200745	Adenosine 5'-monophosphate (AMP) to phenylalanine ratio	8,189 European ancestry individuals	NA	FALSE	FALSE	15429622	NA	TRUE	FALSE	NA	TRUE	NA
GCST90200746	Adenosine 5'-diphosphate (ADP) to gluconate ratio	4,540 European ancestry individuals	NA	FALSE	FALSE	15442261	NA	TRUE	FALSE	NA	TRUE	NA
GCST90200747	Adenosine 5'-monophosphate (AMP) to phosphate ratio	8,184 European ancestry individuals	NA	FALSE	FALSE	15429480	NA	TRUE	FALSE	NA	TRUE	NA
GCST90200748	Aspartate to glutamate ratio	8,190 European ancestry individuals	NA	FALSE	FALSE	15428853	NA	TRUE	FALSE	NA	TRUE	NA
GCST90200749	Arachidonate (20:4n6) to pyruvate ratio	8,200 European ancestry individuals	NA	FALSE	FALSE	15427843	NA	TRUE	FALSE	NA	TRUE	NA
GCST90200750	Aspartate to asparagine ratio	8,195 European ancestry individuals	NA	FALSE	FALSE	15427409	NA	TRUE	FALSE	NA	TRUE	NA
GCST90200751	Cortisone to cortisol ratio	8,173 European ancestry individuals	NA	FALSE	FALSE	15427675	NA	TRUE	FALSE	NA	TRUE	NA
GCST90200752	Succinate to acetoacetate ratio	6,829 European ancestry individuals	NA	FALSE	FALSE	15369335	NA	TRUE	FALSE	NA	TRUE	NA
GCST90200753	Aspartate to citrulline ratio	8,139 European ancestry individuals	NA	FALSE	FALSE	15427134	NA	TRUE	FALSE	NA	TRUE	NA
GCST90200754	Sphingosine to phosphate ratio	8,017 European ancestry individuals	NA	FALSE	FALSE	15420681	NA	TRUE	FALSE	NA	TRUE	NA
GCST90200755	Inosine 5'-monophosphate (IMP) to phosphate ratio	4,605 European ancestry individuals	NA	FALSE	FALSE	15456240	NA	TRUE	FALSE	NA	TRUE	NA
GCST90200756	Glycine to pyridoxal ratio	8,173 European ancestry individuals	NA	FALSE	FALSE	15428033	NA	TRUE	FALSE	NA	TRUE	NA
GCST90200757	Glycine to alanine ratio	8,167 European ancestry individuals	NA	FALSE	FALSE	15427224	NA	TRUE	FALSE	NA	TRUE	NA
GCST90200758	Glycine to serine ratio	8,206 European ancestry individuals	NA	FALSE	FALSE	15429049	NA	TRUE	FALSE	NA	TRUE	NA
GCST90200759	Histidine to trans-urocanate ratio	8,109 European ancestry individuals	NA	FALSE	FALSE	15425849	NA	TRUE	FALSE	NA	TRUE	NA
GCST90200760	Methionine to methionine sulfoxide ratio	8,214 European ancestry individuals	NA	FALSE	FALSE	15428855	NA	TRUE	FALSE	NA	TRUE	NA
GCST90200761	Citrulline to dimethylarginine (SDMA + ADMA) ratio	8,243 European ancestry individuals	NA	FALSE	FALSE	15429764	NA	TRUE	FALSE	NA	TRUE	NA
GCST90200762	Palmitate (16:0) to myristate (14:0) ratio	8,215 European ancestry individuals	NA	FALSE	FALSE	15429583	NA	TRUE	FALSE	NA	TRUE	NA
GCST90200763	Phosphate to N-acetylneuraminate ratio	8,256 European ancestry individuals	NA	FALSE	FALSE	15431018	NA	TRUE	FALSE	NA	TRUE	NA
GCST90200764	Phosphate to uridine ratio	8,186 European ancestry individuals	NA	FALSE	FALSE	15428749	NA	TRUE	FALSE	NA	TRUE	NA
GCST90200765	Phosphate to alanine ratio	8,230 European ancestry individuals	NA	FALSE	FALSE	15430342	NA	TRUE	FALSE	NA	TRUE	NA
GCST90200766	Phosphate to phosphoethanolamine ratio	8,205 European ancestry individuals	NA	FALSE	FALSE	15428290	NA	TRUE	FALSE	NA	TRUE	NA
GCST90200767	Phosphate to glucose ratio	8,232 European ancestry individuals	NA	FALSE	FALSE	15429692	NA	TRUE	FALSE	NA	TRUE	NA
GCST90200768	Phosphate to 2'-deoxyuridine ratio	7,846 European ancestry individuals	NA	FALSE	FALSE	15413441	NA	TRUE	FALSE	NA	TRUE	NA
GCST90200769	Phosphate to mannose ratio	8,206 European ancestry individuals	NA	FALSE	FALSE	15430053	NA	TRUE	FALSE	NA	TRUE	NA
GCST90200770	Phenylalanine to tyrosine ratio	8,205 European ancestry individuals	NA	FALSE	FALSE	15429951	NA	TRUE	FALSE	NA	TRUE	NA
GCST90200771	Phosphate to fructose ratio	8,209 European ancestry individuals	NA	FALSE	FALSE	15429388	NA	TRUE	FALSE	NA	TRUE	NA
GCST90200772	Phosphate to citrate ratio	8,238 European ancestry individuals	NA	FALSE	FALSE	15430461	NA	TRUE	FALSE	NA	TRUE	NA
GCST90200773	Serine to alpha-tocopherol ratio	8,197 European ancestry individuals	NA	FALSE	FALSE	15429033	NA	TRUE	FALSE	NA	TRUE	NA
GCST90200774	Uridine to pseudouridine ratio	8,254 European ancestry individuals	NA	FALSE	FALSE	15431321	NA	TRUE	FALSE	NA	TRUE	NA
GCST90200775	Serine to pyruvate ratio	8,235 European ancestry individuals	NA	FALSE	FALSE	15430450	NA	TRUE	FALSE	NA	TRUE	NA
GCST90200776	Glutamate to glutamine ratio	8,228 European ancestry individuals	NA	FALSE	FALSE	15427985	NA	TRUE	FALSE	NA	TRUE	NA
GCST90200777	Uridine to cytidine ratio	7,705 European ancestry individuals	NA	FALSE	FALSE	15410596	NA	TRUE	FALSE	NA	TRUE	NA
GCST90200778	Pyruvate to 3-methyl-2-oxobutyrate ratio	8,193 European ancestry individuals	NA	FALSE	FALSE	15428378	NA	TRUE	FALSE	NA	TRUE	NA
GCST90200779	Pyruvate to N-acetylneuraminate ratio	8,194 European ancestry individuals	NA	FALSE	FALSE	15428996	NA	TRUE	FALSE	NA	TRUE	NA
GCST90200780	Alanine to pyruvate ratio	8,250 European ancestry individuals	NA	FALSE	FALSE	15430874	NA	TRUE	FALSE	NA	TRUE	NA
GCST90200781	Glucose to maltose ratio	6,308 European ancestry individuals	NA	FALSE	FALSE	15344203	NA	TRUE	FALSE	NA	TRUE	NA
GCST90200782	Mannose to trans-4-hydroxyproline ratio	8,194 European ancestry individuals	NA	FALSE	FALSE	15428740	NA	TRUE	FALSE	NA	TRUE	NA
GCST90200783	Mannose to S-methylcysteine ratio	8,182 European ancestry individuals	NA	FALSE	FALSE	15427929	NA	TRUE	FALSE	NA	TRUE	NA
GCST90200784	Glutamate to cysteine ratio	8,199 European ancestry individuals	NA	FALSE	FALSE	15426850	NA	TRUE	FALSE	NA	TRUE	NA
GCST90200785	Cysteine to 5-oxoproline ratio	8,203 European ancestry individuals	NA	FALSE	FALSE	15429376	NA	TRUE	FALSE	NA	TRUE	NA
GCST90200786	Cysteine to alanine ratio	8,220 European ancestry individuals	NA	FALSE	FALSE	15429860	NA	TRUE	FALSE	NA	TRUE	NA
GCST90200787	Glutamine to asparagine ratio	8,251 European ancestry individuals	NA	FALSE	FALSE	15431170	NA	TRUE	FALSE	NA	TRUE	NA
GCST90200788	5-oxoproline to citrate ratio	8,256 European ancestry individuals	NA	FALSE	FALSE	15430231	NA	TRUE	FALSE	NA	TRUE	NA
GCST90200789	Alpha-tocopherol to sulfate ratio	8,201 European ancestry individuals	NA	FALSE	FALSE	15428607	NA	TRUE	FALSE	NA	TRUE	NA
GCST90200790	Thyroxine to taurocholate ratio	7,615 European ancestry individuals	NA	FALSE	FALSE	15405136	NA	TRUE	FALSE	NA	TRUE	NA
GCST90200791	Creatine to carnitine ratio	8,235 European ancestry individuals	NA	FALSE	FALSE	15430150	NA	TRUE	FALSE	NA	TRUE	NA
GCST90200792	Carnitine to palmitoylcarnitine (C16) ratio	8,146 European ancestry individuals	NA	FALSE	FALSE	15427190	NA	TRUE	FALSE	NA	TRUE	NA
GCST90200793	Glycolithocholate to glycolithocholate sulfate ratio	7,043 European ancestry individuals	NA	FALSE	FALSE	15381234	NA	TRUE	FALSE	NA	TRUE	NA
GCST90200794	Oleoyl-linoleoyl-glycerol (18:1 to 18:2) [2] to linoleoyl-arachidonoyl-glycerol (18:2 to 20:4) [1] ratio	7,620 European ancestry individuals	NA	FALSE	FALSE	15401957	NA	TRUE	FALSE	NA	TRUE	NA
GCST90200795	Oleoyl-linoleoyl-glycerol (18:1 to 18:2) [2] to linoleoyl-arachidonoyl-glycerol (18:2 to 20:4) [2] ratio	7,615 European ancestry individuals	NA	FALSE	FALSE	15401922	NA	TRUE	FALSE	NA	TRUE	NA
GCST90200796	Spermidine to (N(1) + N(8))-acetylspermidine ratio	7,287 European ancestry individuals	NA	FALSE	FALSE	15387913	NA	TRUE	FALSE	NA	TRUE	NA
GCST90200797	Spermidine to N-acetylputrescine ratio	7,299 European ancestry individuals	NA	FALSE	FALSE	15388943	NA	TRUE	FALSE	NA	TRUE	NA
GCST90200798	Dopamine 4-sulfate to dopamine 3-O-sulfate ratio	6,840 European ancestry individuals	NA	FALSE	FALSE	15367805	NA	TRUE	FALSE	NA	TRUE	NA
GCST90200799	Spermidine to adenosine 5'-diphosphate (ADP) ratio	4,195 European ancestry individuals	NA	FALSE	FALSE	15417882	NA	TRUE	FALSE	NA	TRUE	NA
GCST90200800	Spermidine to histidine ratio	7,297 European ancestry individuals	NA	FALSE	FALSE	15389128	NA	TRUE	FALSE	NA	TRUE	NA
GCST90200801	5-methylthioadenosine (MTA) to phosphate ratio	8,261 European ancestry individuals	NA	FALSE	FALSE	15431001	NA	TRUE	FALSE	NA	TRUE	NA
GCST90200802	Histidine to pyruvate ratio	8,241 European ancestry individuals	NA	FALSE	FALSE	15428401	NA	TRUE	FALSE	NA	TRUE	NA
GCST90200803	Spermidine to phosphate ratio	7,382 European ancestry individuals	NA	FALSE	FALSE	15392463	NA	TRUE	FALSE	NA	TRUE	NA
GCST90200804	Spermidine to pyruvate ratio	7,296 European ancestry individuals	NA	FALSE	FALSE	15388521	NA	TRUE	FALSE	NA	TRUE	NA
GCST90200805	Spermidine to carnitine ratio	7,338 European ancestry individuals	NA	FALSE	FALSE	15390709	NA	TRUE	FALSE	NA	TRUE	NA
GCST90200806	Spermidine to ergothioneine ratio	7,291 European ancestry individuals	NA	FALSE	FALSE	15389320	NA	TRUE	FALSE	NA	TRUE	NA
GCST90200807	Carnitine to ergothioneine ratio	8,110 European ancestry individuals	NA	FALSE	FALSE	15426618	NA	TRUE	FALSE	NA	TRUE	NA
GCST90200808	Spermidine to choline ratio	7,295 European ancestry individuals	NA	FALSE	FALSE	15388902	NA	TRUE	FALSE	NA	TRUE	NA
GCST90200809	Spermidine to taurocholate ratio	6,777 European ancestry individuals	NA	FALSE	FALSE	15362253	NA	TRUE	FALSE	NA	TRUE	NA
GCST90200810	Alpha-ketoglutarate to kynurenine ratio	8,272 European ancestry individuals	NA	FALSE	FALSE	15431458	NA	TRUE	FALSE	NA	TRUE	NA
GCST90200811	Choline to taurocholate ratio	7,625 European ancestry individuals	NA	FALSE	FALSE	15406479	NA	TRUE	FALSE	NA	TRUE	NA
GCST90200812	Glutamate to kynurenine ratio	8,184 European ancestry individuals	NA	FALSE	FALSE	15426860	NA	TRUE	FALSE	NA	TRUE	NA
GCST90200813	Ornithine to glutamate ratio	8,202 European ancestry individuals	NA	FALSE	FALSE	15428262	NA	TRUE	FALSE	NA	TRUE	NA
GCST90200814	Alpha-ketoglutarate to ornithine ratio	8,273 European ancestry individuals	NA	FALSE	FALSE	15431492	NA	TRUE	FALSE	NA	TRUE	NA
GCST90200815	3-hydroxyisobutyrate to adenosine 5'-diphosphate (ADP) ratio	4,488 European ancestry individuals	NA	FALSE	FALSE	15437474	NA	TRUE	FALSE	NA	TRUE	NA
GCST90200816	Alpha-ketoglutarate to aspartate ratio	8,272 European ancestry individuals	NA	FALSE	FALSE	15431441	NA	TRUE	FALSE	NA	TRUE	NA
GCST90200817	3-hydroxyisobutyrate to phosphate ratio	8,170 European ancestry individuals	NA	FALSE	FALSE	15427699	NA	TRUE	FALSE	NA	TRUE	NA
GCST90200818	Adenosine 5'-diphosphate (ADP) to glycerate ratio	4,544 European ancestry individuals	NA	FALSE	FALSE	15443317	NA	TRUE	FALSE	NA	TRUE	NA
GCST90200819	3-phosphoglycerate to glycerate ratio	8,101 European ancestry individuals	NA	FALSE	FALSE	15425320	NA	TRUE	FALSE	NA	TRUE	NA
GCST90200820	Adenosine 5'-diphosphate (ADP) to valine ratio	4,608 European ancestry individuals	NA	FALSE	FALSE	15445626	NA	TRUE	FALSE	NA	TRUE	NA
GCST90200821	Adenosine 5'-diphosphate (ADP) to glycine ratio	4,577 European ancestry individuals	NA	FALSE	FALSE	15444772	NA	TRUE	FALSE	NA	TRUE	NA
GCST90200822	Phosphate to valine ratio	8,277 European ancestry individuals	NA	FALSE	FALSE	15431629	NA	TRUE	FALSE	NA	TRUE	NA
GCST90200823	Adenosine 5'-diphosphate (ADP) to N-palmitoyl-sphingosine (d18:1 to 16:0) ratio	4,561 European ancestry individuals	NA	FALSE	FALSE	15443271	NA	TRUE	FALSE	NA	TRUE	NA
GCST90200824	Adenosine 5'-diphosphate (ADP) to sulfate ratio	4,570 European ancestry individuals	NA	FALSE	FALSE	15444279	NA	TRUE	FALSE	NA	TRUE	NA
GCST90200825	Phosphate to sulfate ratio	8,211 European ancestry individuals	NA	FALSE	FALSE	15428574	NA	TRUE	FALSE	NA	TRUE	NA
GCST90200826	Glycine to phosphate ratio	8,271 European ancestry individuals	NA	FALSE	FALSE	15431669	NA	TRUE	FALSE	NA	TRUE	NA
GCST90200827	Phosphate to N-palmitoyl-sphingosine (d18:1 to 16:0) ratio	8,223 European ancestry individuals	NA	FALSE	FALSE	15430113	NA	TRUE	FALSE	NA	TRUE	NA
GCST90200828	Cholate to bilirubin (Z,Z) ratio	7,747 European ancestry individuals	NA	FALSE	FALSE	15414235	NA	TRUE	FALSE	NA	TRUE	NA
GCST90200829	Bilirubin (Z,Z) to taurocholate ratio	7,620 European ancestry individuals	NA	FALSE	FALSE	15406151	NA	TRUE	FALSE	NA	TRUE	NA
GCST90200830	Cholate to adenosine 3',5'-cyclic monophosphate (cAMP) ratio	6,359 European ancestry individuals	NA	FALSE	FALSE	15343876	NA	TRUE	FALSE	NA	TRUE	NA
GCST90200831	Cholate to phosphate ratio	7,742 European ancestry individuals	NA	FALSE	FALSE	15413743	NA	TRUE	FALSE	NA	TRUE	NA
GCST90200832	Adenosine 5'-diphosphate (ADP) to citrate ratio	4,567 European ancestry individuals	NA	FALSE	FALSE	15443946	NA	TRUE	FALSE	NA	TRUE	NA
GCST90200833	Cholate to adenosine 5'-monophosphate (AMP) ratio	7,769 European ancestry individuals	NA	FALSE	FALSE	15415008	NA	TRUE	FALSE	NA	TRUE	NA
GCST90200834	Adenosine 5'-diphosphate (ADP) to glycerol 3-phosphate ratio	4,588 European ancestry individuals	NA	FALSE	FALSE	15442233	NA	TRUE	FALSE	NA	TRUE	NA
GCST90200835	Adenosine 5'-diphosphate (ADP) to glycerol ratio	4,575 European ancestry individuals	NA	FALSE	FALSE	15444251	NA	TRUE	FALSE	NA	TRUE	NA
GCST90200836	Glycerol to glycerol 3-phosphate ratio	8,188 European ancestry individuals	NA	FALSE	FALSE	15427011	NA	TRUE	FALSE	NA	TRUE	NA
GCST90200837	Adenosine 5'-diphosphate (ADP) to glutamate ratio	4,556 European ancestry individuals	NA	FALSE	FALSE	15443590	NA	TRUE	FALSE	NA	TRUE	NA
GCST90200838	Phosphate to glutamate ratio	8,211 European ancestry individuals	NA	FALSE	FALSE	15430457	NA	TRUE	FALSE	NA	TRUE	NA
GCST90200839	Adenosine 5'-diphosphate (ADP) to aspartate ratio	4,563 European ancestry individuals	NA	FALSE	FALSE	15443383	NA	TRUE	FALSE	NA	TRUE	NA
GCST90200840	Adenosine 5'-diphosphate (ADP) to flavin adenine dinucleotide (FAD) ratio	3,441 European ancestry individuals	NA	FALSE	FALSE	15362845	NA	TRUE	FALSE	NA	TRUE	NA
GCST90200841	Adenosine 5'-diphosphate (ADP) to oxalate (ethanedioate) ratio	4,556 European ancestry individuals	NA	FALSE	FALSE	15443975	NA	TRUE	FALSE	NA	TRUE	NA
GCST90200842	Citrate to oxalate (ethanedioate) ratio	8,097 European ancestry individuals	NA	FALSE	FALSE	15424311	NA	TRUE	FALSE	NA	TRUE	NA
GCST90200843	Adenosine 5'-monophosphate (AMP) to flavin adenine dinucleotide (FAD) ratio	6,188 European ancestry individuals	NA	FALSE	FALSE	15335000	NA	TRUE	FALSE	NA	TRUE	NA
GCST90200844	Aspartate to phosphate ratio	8,297 European ancestry individuals	NA	FALSE	FALSE	15432198	NA	TRUE	FALSE	NA	TRUE	NA
GCST90200845	Adenosine 5'-monophosphate (AMP) to citrate ratio	8,193 European ancestry individuals	NA	FALSE	FALSE	15429575	NA	TRUE	FALSE	NA	TRUE	NA
GCST90200846	Phenylalanine to phosphate ratio	8,294 European ancestry individuals	NA	FALSE	FALSE	15432103	NA	TRUE	FALSE	NA	TRUE	NA
GCST90200847	Phosphate to tryptophan ratio	8,206 European ancestry individuals	NA	FALSE	FALSE	15429839	NA	TRUE	FALSE	NA	TRUE	NA
GCST90200848	Adenosine 5'-monophosphate (AMP) to glutamine ratio	8,196 European ancestry individuals	NA	FALSE	FALSE	15429366	NA	TRUE	FALSE	NA	TRUE	NA
GCST90200849	Adenosine 5'-monophosphate (AMP) to threonine ratio	8,173 European ancestry individuals	NA	FALSE	FALSE	15429002	NA	TRUE	FALSE	NA	TRUE	NA
GCST90200850	Adenosine 5'-monophosphate (AMP) to tryptophan ratio	8,180 European ancestry individuals	NA	FALSE	FALSE	15429221	NA	TRUE	FALSE	NA	TRUE	NA
GCST90200851	Adenosine 5'-monophosphate (AMP) to glycine ratio	8,195 European ancestry individuals	NA	FALSE	FALSE	15429582	NA	TRUE	FALSE	NA	TRUE	NA
GCST90200852	Adenosine 5'-monophosphate (AMP) to arginine ratio	8,185 European ancestry individuals	NA	FALSE	FALSE	15429106	NA	TRUE	FALSE	NA	TRUE	NA
GCST90200853	Adenosine 5'-monophosphate (AMP) to tyrosine ratio	8,193 European ancestry individuals	NA	FALSE	FALSE	15429705	NA	TRUE	FALSE	NA	TRUE	NA
GCST90200854	Arginine to phosphate ratio	8,297 European ancestry individuals	NA	FALSE	FALSE	15432380	NA	TRUE	FALSE	NA	TRUE	NA
GCST90200855	Phosphate to threonine ratio	8,226 European ancestry individuals	NA	FALSE	FALSE	15430293	NA	TRUE	FALSE	NA	TRUE	NA
GCST90200856	Phosphate to glutamine ratio	8,258 European ancestry individuals	NA	FALSE	FALSE	15431351	NA	TRUE	FALSE	NA	TRUE	NA
GCST90200857	Adenosine 5'-monophosphate (AMP) to aspartate ratio	8,205 European ancestry individuals	NA	FALSE	FALSE	15429312	NA	TRUE	FALSE	NA	TRUE	NA
GCST90200858	Phosphate to tyrosine ratio	8,226 European ancestry individuals	NA	FALSE	FALSE	15430025	NA	TRUE	FALSE	NA	TRUE	NA
GCST90200859	Adenosine 5'-monophosphate (AMP) to asparagine ratio	8,188 European ancestry individuals	NA	FALSE	FALSE	15429547	NA	TRUE	FALSE	NA	TRUE	NA
GCST90200860	Adenosine 5'-monophosphate (AMP) to serine ratio	8,194 European ancestry individuals	NA	FALSE	FALSE	15429478	NA	TRUE	FALSE	NA	TRUE	NA
GCST90200861	Histidine to phosphate ratio	8,294 European ancestry individuals	NA	FALSE	FALSE	15432017	NA	TRUE	FALSE	NA	TRUE	NA
GCST90200862	Adenosine 5'-monophosphate (AMP) to methionine ratio	8,194 European ancestry individuals	NA	FALSE	FALSE	15429544	NA	TRUE	FALSE	NA	TRUE	NA
GCST90200863	Phosphate to serine ratio	8,226 European ancestry individuals	NA	FALSE	FALSE	15428649	NA	TRUE	FALSE	NA	TRUE	NA
GCST90200864	Methionine to phosphate ratio	8,291 European ancestry individuals	NA	FALSE	FALSE	15432092	NA	TRUE	FALSE	NA	TRUE	NA
GCST90200865	Adenosine 5'-monophosphate (AMP) to histidine ratio	8,180 European ancestry individuals	NA	FALSE	FALSE	15429172	NA	TRUE	FALSE	NA	TRUE	NA
GCST90200866	phosphate to asparagine ratio	8,249 European ancestry individuals	NA	FALSE	FALSE	15430935	NA	TRUE	FALSE	NA	TRUE	NA
GCST90200867	Adenosine 5'-monophosphate (AMP) to isoleucine ratio	8,200 European ancestry individuals	NA	FALSE	FALSE	15429842	NA	TRUE	FALSE	NA	TRUE	NA
GCST90200868	Isoleucine to phosphate ratio	8,298 European ancestry individuals	NA	FALSE	FALSE	15432369	NA	TRUE	FALSE	NA	TRUE	NA
GCST90200869	Adenosine 5'-monophosphate (AMP) to valine ratio	8,225 European ancestry individuals	NA	FALSE	FALSE	15429772	NA	TRUE	FALSE	NA	TRUE	NA
GCST90200870	Adenosine 5'-monophosphate (AMP) to acetoacetate ratio	6,773 European ancestry individuals	NA	FALSE	FALSE	15367070	NA	TRUE	FALSE	NA	TRUE	NA
GCST90200871	Adenosine 5'-monophosphate (AMP) to cysteine ratio	8,177 European ancestry individuals	NA	FALSE	FALSE	15429354	NA	TRUE	FALSE	NA	TRUE	NA
GCST90200872	Phosphate to cysteine ratio	8,195 European ancestry individuals	NA	FALSE	FALSE	15427834	NA	TRUE	FALSE	NA	TRUE	NA
GCST90200873	Cortisol to 4-cholesten-3-one ratio	7,027 European ancestry individuals	NA	FALSE	FALSE	15375841	NA	TRUE	FALSE	NA	TRUE	NA
GCST90200874	Cysteinylglycine to taurine ratio	8,193 European ancestry individuals	NA	FALSE	FALSE	15429201	NA	TRUE	FALSE	NA	TRUE	NA
GCST90200875	Cysteinylglycine to glutamate ratio	8,197 European ancestry individuals	NA	FALSE	FALSE	15429837	NA	TRUE	FALSE	NA	TRUE	NA
GCST90200876	Cortisone to 4-cholesten-3-one ratio	6,971 European ancestry individuals	NA	FALSE	FALSE	15372915	NA	TRUE	FALSE	NA	TRUE	NA
GCST90200877	Taurine to glutamate ratio	8,220 European ancestry individuals	NA	FALSE	FALSE	15427719	NA	TRUE	FALSE	NA	TRUE	NA
GCST90200878	Glutarate (C5-DC) to caprylate (8:0) ratio	7,685 European ancestry individuals	NA	FALSE	FALSE	15409021	NA	TRUE	FALSE	NA	TRUE	NA
GCST90200879	Adenosine 5'-monophosphate (AMP) to glutamate ratio	8,213 European ancestry individuals	NA	FALSE	FALSE	15429360	NA	TRUE	FALSE	NA	TRUE	NA
GCST90200880	Glutarate (C5-DC) to salicylate ratio	7,684 European ancestry individuals	NA	FALSE	FALSE	15410464	NA	TRUE	FALSE	NA	TRUE	NA
GCST90200881	Aspartate to N-acetylglucosamine to N-acetylgalactosamine ratio	7,899 European ancestry individuals	NA	FALSE	FALSE	15416513	NA	TRUE	FALSE	NA	TRUE	NA
GCST90200882	Aspartate to mannose ratio	8,162 European ancestry individuals	NA	FALSE	FALSE	15427657	NA	TRUE	FALSE	NA	TRUE	NA
GCST90200883	Phosphate to acetoacetate ratio	6,791 European ancestry individuals	NA	FALSE	FALSE	15368126	NA	TRUE	FALSE	NA	TRUE	NA
GCST90200884	Mannose to N-acetylglucosamine to N-acetylgalactosamine ratio	7,907 European ancestry individuals	NA	FALSE	FALSE	15416676	NA	TRUE	FALSE	NA	TRUE	NA
GCST90200885	Phenylpyruvate to citrate ratio	8,177 European ancestry individuals	NA	FALSE	FALSE	15429018	NA	TRUE	FALSE	NA	TRUE	NA
GCST90200886	Phenylpyruvate to 4-hydroxyphenylpyruvate ratio	7,829 European ancestry individuals	NA	FALSE	FALSE	15415896	NA	TRUE	FALSE	NA	TRUE	NA
GCST90200887	Cholesterol to cortisol ratio	8,211 European ancestry individuals	NA	FALSE	FALSE	15429346	NA	TRUE	FALSE	NA	TRUE	NA
GCST90200888	Citrate to 4-hydroxyphenylpyruvate ratio	7,851 European ancestry individuals	NA	FALSE	FALSE	15417294	NA	TRUE	FALSE	NA	TRUE	NA
GCST90200889	Cholesterol to taurocholate ratio	7,611 European ancestry individuals	NA	FALSE	FALSE	15405905	NA	TRUE	FALSE	NA	TRUE	NA
GCST90200890	Cortisol to taurocholate ratio	7,610 European ancestry individuals	NA	FALSE	FALSE	15406285	NA	TRUE	FALSE	NA	TRUE	NA
GCST90200891	Salicylate to caprylate (8:0) ratio	8,068 European ancestry individuals	NA	FALSE	FALSE	15424503	NA	TRUE	FALSE	NA	TRUE	NA
GCST90200892	Hypotaurine to taurine ratio	8,157 European ancestry individuals	NA	FALSE	FALSE	15428617	NA	TRUE	FALSE	NA	TRUE	NA
GCST90200893	Taurine to cysteine ratio	8,186 European ancestry individuals	NA	FALSE	FALSE	15428569	NA	TRUE	FALSE	NA	TRUE	NA
GCST90200894	Inosine to theophylline ratio	4,662 European ancestry individuals	NA	FALSE	FALSE	15451360	NA	TRUE	FALSE	NA	TRUE	NA
GCST90200895	Hypotaurine to cysteine ratio	8,134 European ancestry individuals	NA	FALSE	FALSE	15427713	NA	TRUE	FALSE	NA	TRUE	NA
GCST90200896	Inosine to EDTA ratio	4,926 European ancestry individuals	NA	FALSE	FALSE	15462587	NA	TRUE	FALSE	NA	TRUE	NA
GCST90200897	Theophylline to EDTA ratio	7,867 European ancestry individuals	NA	FALSE	FALSE	15416936	NA	TRUE	FALSE	NA	TRUE	NA
GCST90200898	Citrulline to phosphate ratio	8,294 European ancestry individuals	NA	FALSE	FALSE	15432024	NA	TRUE	FALSE	NA	TRUE	NA
GCST90200899	Citrulline to ornithine ratio	8,225 European ancestry individuals	NA	FALSE	FALSE	15430340	NA	TRUE	FALSE	NA	TRUE	NA
GCST90200900	Phosphate to oleoyl-linoleoyl-glycerol (18:1 to 18:2) [2] ratio	7,992 European ancestry individuals	NA	FALSE	FALSE	15418831	NA	TRUE	FALSE	NA	TRUE	NA
GCST90200901	Ornithine to phosphate ratio	8,295 European ancestry individuals	NA	FALSE	FALSE	15432162	NA	TRUE	FALSE	NA	TRUE	NA
GCST90200902	Phosphate to linoleoyl-arachidonoyl-glycerol (18:2 to 20:4) [2] ratio	7,649 European ancestry individuals	NA	FALSE	FALSE	15404687	NA	TRUE	FALSE	NA	TRUE	NA
GCST90200903	Phosphate to glycerol ratio	8,179 European ancestry individuals	NA	FALSE	FALSE	15428583	NA	TRUE	FALSE	NA	TRUE	NA
GCST90200904	Phosphate to linoleoyl-arachidonoyl-glycerol (18:2 to 20:4) [1] ratio	7,623 European ancestry individuals	NA	FALSE	FALSE	15401520	NA	TRUE	FALSE	NA	TRUE	NA
GCST90200905	Glucose to glycerol ratio	8,160 European ancestry individuals	NA	FALSE	FALSE	15428243	NA	TRUE	FALSE	NA	TRUE	NA
GCST90200906	2'-deoxyuridine to cytidine ratio	7,410 European ancestry individuals	NA	FALSE	FALSE	15395700	NA	TRUE	FALSE	NA	TRUE	NA
GCST90200907	Retinol (Vitamin A) to linoleoyl-arachidonoyl-glycerol (18:2 to 20:4) [1] ratio	7,617 European ancestry individuals	NA	FALSE	FALSE	15401710	NA	TRUE	FALSE	NA	TRUE	NA
GCST90200908	Retinol (Vitamin A) to linoleoyl-arachidonoyl-glycerol (18:2 to 20:4) [2] ratio	7,668 European ancestry individuals	NA	FALSE	FALSE	15405185	NA	TRUE	FALSE	NA	TRUE	NA
GCST90200909	Uridine to 2'-deoxyuridine ratio	7,873 European ancestry individuals	NA	FALSE	FALSE	15413944	NA	TRUE	FALSE	NA	TRUE	NA
GCST90200910	Retinol (Vitamin A) to oleoyl-linoleoyl-glycerol (18:1 to 18:2) [2] ratio	7,981 European ancestry individuals	NA	FALSE	FALSE	15417966	NA	TRUE	FALSE	NA	TRUE	NA
GCST90200911	Tryptophan to pyruvate ratio	8,224 European ancestry individuals	NA	FALSE	FALSE	15430393	NA	TRUE	FALSE	NA	TRUE	NA
GCST90200912	tryptophan to tyrosine ratio	8,226 European ancestry individuals	NA	FALSE	FALSE	15430116	NA	TRUE	FALSE	NA	TRUE	NA
GCST90200913	Glucose to sucrose ratio	7,695 European ancestry individuals	NA	FALSE	FALSE	15411165	NA	TRUE	FALSE	NA	TRUE	NA
GCST90200914	Tyrosine to pyruvate ratio	8,220 European ancestry individuals	NA	FALSE	FALSE	15429968	NA	TRUE	FALSE	NA	TRUE	NA
GCST90200915	Glucose to fructose ratio	8,214 European ancestry individuals	NA	FALSE	FALSE	15428792	NA	TRUE	FALSE	NA	TRUE	NA
GCST90200916	Fructose to sucrose ratio	7,719 European ancestry individuals	NA	FALSE	FALSE	15412103	NA	TRUE	FALSE	NA	TRUE	NA
GCST90200917	Alpha-ketobutyrate to 3-methyl-2-oxobutyrate ratio	8,133 European ancestry individuals	NA	FALSE	FALSE	15427155	NA	TRUE	FALSE	NA	TRUE	NA
GCST90200918	N-palmitoyl-sphingosine (d18:1 to 16:0) to N-palmitoyl-sphinganine (d18:0 to 16:0) ratio	8,155 European ancestry individuals	NA	FALSE	FALSE	15426479	NA	TRUE	FALSE	NA	TRUE	NA
GCST90200919	Caffeine to theophylline ratio	7,756 European ancestry individuals	NA	FALSE	FALSE	15413178	NA	TRUE	FALSE	NA	TRUE	NA
GCST90200920	Mannose to glycerol ratio	8,168 European ancestry individuals	NA	FALSE	FALSE	15429012	NA	TRUE	FALSE	NA	TRUE	NA
GCST90200921	Mannose to mannitol to sorbitol ratio	8,208 European ancestry individuals	NA	FALSE	FALSE	15427587	NA	TRUE	FALSE	NA	TRUE	NA
GCST90200922	Alpha-ketobutyrate to pyruvate ratio	8,129 European ancestry individuals	NA	FALSE	FALSE	15427204	NA	TRUE	FALSE	NA	TRUE	NA
GCST90200923	Glycerol to mannitol to sorbitol ratio	8,153 European ancestry individuals	NA	FALSE	FALSE	15427827	NA	TRUE	FALSE	NA	TRUE	NA
GCST90200924	Alpha-tocopherol to glycerol ratio	8,158 European ancestry individuals	NA	FALSE	FALSE	15427590	NA	TRUE	FALSE	NA	TRUE	NA
GCST90200925	Caffeine to theobromine ratio	7,952 European ancestry individuals	NA	FALSE	FALSE	15419917	NA	TRUE	FALSE	NA	TRUE	NA
GCST90200926	N-stearoyl-sphingosine (d18:1 to 18:0) to N-palmitoyl-sphinganine (d18:0 to 16:0) ratio	8,159 European ancestry individuals	NA	FALSE	FALSE	15427193	NA	TRUE	FALSE	NA	TRUE	NA
GCST90200927	Theophylline to theobromine ratio	7,858 European ancestry individuals	NA	FALSE	FALSE	15417883	NA	TRUE	FALSE	NA	TRUE	NA
GCST90200928	N-palmitoyl-sphingosine (d18:1 to 16:0) to N-stearoyl-sphingosine (d18:1 to 18:0) ratio	8,191 European ancestry individuals	NA	FALSE	FALSE	15428318	NA	TRUE	FALSE	NA	TRUE	NA
GCST90200929	Glycerol to carnitine ratio	8,235 European ancestry individuals	NA	FALSE	FALSE	15430150	NA	TRUE	FALSE	NA	TRUE	NA
GCST90200930	Carnitine to acetylcarnitine (C2) ratio	8,206 European ancestry individuals	NA	FALSE	FALSE	15429565	NA	TRUE	FALSE	NA	TRUE	NA
GCST90200931	Glycerol to sulfate ratio	8,176 European ancestry individuals	NA	FALSE	FALSE	15428149	NA	TRUE	FALSE	NA	TRUE	NA
GCST90200932	Glycerol to palmitoylcarnitine (C16) ratio	8,165 European ancestry individuals	NA	FALSE	FALSE	15428482	NA	TRUE	FALSE	NA	TRUE	NA
GCST90200933	Alpha-ketoglutarate to proline ratio	8,273 European ancestry individuals	NA	FALSE	FALSE	15431493	NA	TRUE	FALSE	NA	TRUE	NA
GCST90200934	Acetylcarnitine (C2) to propionylcarnitine (C3) ratio	8,200 European ancestry individuals	NA	FALSE	FALSE	15429545	NA	TRUE	FALSE	NA	TRUE	NA
GCST90200935	Carnitine to propionylcarnitine (C3) ratio	8,185 European ancestry individuals	NA	FALSE	FALSE	15428940	NA	TRUE	FALSE	NA	TRUE	NA
GCST90200936	Succinate to proline ratio	8,209 European ancestry individuals	NA	FALSE	FALSE	15428539	NA	TRUE	FALSE	NA	TRUE	NA
GCST90200937	Alpha-ketoglutarate to trans-4-hydroxyproline ratio	8,272 European ancestry individuals	NA	FALSE	FALSE	15431527	NA	TRUE	FALSE	NA	TRUE	NA
GCST90200938	Alpha-ketoglutarate to alanine ratio	8,272 European ancestry individuals	NA	FALSE	FALSE	15431458	NA	TRUE	FALSE	NA	TRUE	NA
GCST90200939	Proline to trans-4-hydroxyproline ratio	8,194 European ancestry individuals	NA	FALSE	FALSE	15427933	NA	TRUE	FALSE	NA	TRUE	NA
GCST90200940	Adenosine 5'-diphosphate (ADP) to EDTA ratio	4,563 European ancestry individuals	NA	FALSE	FALSE	15443915	NA	TRUE	FALSE	NA	TRUE	NA
GCST90200941	Succinate to trans-4-hydroxyproline ratio	8,198 European ancestry individuals	NA	FALSE	FALSE	15428627	NA	TRUE	FALSE	NA	TRUE	NA
GCST90200942	Glutamate to pyruvate ratio	8,188 European ancestry individuals	NA	FALSE	FALSE	15428851	NA	TRUE	FALSE	NA	TRUE	NA
GCST90200943	Phosphate to EDTA ratio	8,225 European ancestry individuals	NA	FALSE	FALSE	15430264	NA	TRUE	FALSE	NA	TRUE	NA
GCST90200944	Alpha-ketoglutarate to pyruvate ratio	8,272 European ancestry individuals	NA	FALSE	FALSE	15431436	NA	TRUE	FALSE	NA	TRUE	NA
GCST90200945	Adenosine 5'-monophosphate (AMP) to EDTA ratio	8,179 European ancestry individuals	NA	FALSE	FALSE	15429302	NA	TRUE	FALSE	NA	TRUE	NA
GCST90200946	Glutamate to alanine ratio	8,172 European ancestry individuals	NA	FALSE	FALSE	15426647	NA	TRUE	FALSE	NA	TRUE	NA
GCST90200947	Adenosine 5'-diphosphate (ADP) to glucose ratio	4,581 European ancestry individuals	NA	FALSE	FALSE	15444476	NA	TRUE	FALSE	NA	TRUE	NA
GCST90200948	Adenosine 5'-diphosphate (ADP) to mannitol to sorbitol ratio	4,566 European ancestry individuals	NA	FALSE	FALSE	15443473	NA	TRUE	FALSE	NA	TRUE	NA
GCST90200949	Adenosine 5'-diphosphate (ADP) to N-acetylneuraminate ratio	4,553 European ancestry individuals	NA	FALSE	FALSE	15443166	NA	TRUE	FALSE	NA	TRUE	NA
GCST90200950	Glucose to mannitol to sorbitol ratio	8,254 European ancestry individuals	NA	FALSE	FALSE	15430894	NA	TRUE	FALSE	NA	TRUE	NA
GCST90200951	Mannose to fructose ratio	8,202 European ancestry individuals	NA	FALSE	FALSE	15428285	NA	TRUE	FALSE	NA	TRUE	NA
GCST90200952	Adenosine 5'-diphosphate (ADP) to cytidine ratio	4,350 European ancestry individuals	NA	FALSE	FALSE	15431604	NA	TRUE	FALSE	NA	TRUE	NA
GCST90200953	Glucose-to-mannose ratio	8,191 European ancestry individuals	NA	FALSE	FALSE	15428816	NA	TRUE	FALSE	NA	TRUE	NA
GCST90200954	Cytidine to N-acetylneuraminate ratio	7,683 European ancestry individuals	NA	FALSE	FALSE	15408615	NA	TRUE	FALSE	NA	TRUE	NA
GCST90200955	Adenosine 5'-diphosphate (ADP) to choline phosphate ratio	4,560 European ancestry individuals	NA	FALSE	FALSE	15443531	NA	TRUE	FALSE	NA	TRUE	NA
GCST90200956	Cytidine to N-acetylglucosamine to N-acetylgalactosamine ratio	7,427 European ancestry individuals	NA	FALSE	FALSE	15397897	NA	TRUE	FALSE	NA	TRUE	NA
GCST90200957	N-acetylneuraminate to N-acetylglucosamine to N-acetylgalactosamine ratio	7,988 European ancestry individuals	NA	FALSE	FALSE	15420526	NA	TRUE	FALSE	NA	TRUE	NA
GCST90200958	Adenosine 5'-diphosphate (ADP) to choline ratio	4,560 European ancestry individuals	NA	FALSE	FALSE	15443565	NA	TRUE	FALSE	NA	TRUE	NA
GCST90200959	Choline phosphate to choline ratio	8,196 European ancestry individuals	NA	FALSE	FALSE	15428652	NA	TRUE	FALSE	NA	TRUE	NA
GCST90200960	Choline phosphate to phosphoethanolamine ratio	8,213 European ancestry individuals	NA	FALSE	FALSE	15428585	NA	TRUE	FALSE	NA	TRUE	NA
GCST90200961	Adenosine 5'-diphosphate (ADP) to ornithine ratio	4,566 European ancestry individuals	NA	FALSE	FALSE	15443986	NA	TRUE	FALSE	NA	TRUE	NA
GCST90200962	Adenosine 5'-diphosphate (ADP) to glutamine ratio	4,569 European ancestry individuals	NA	FALSE	FALSE	15444140	NA	TRUE	FALSE	NA	TRUE	NA
GCST90200963	Inosine 5'-monophosphate (IMP) to urate ratio	4,598 European ancestry individuals	NA	FALSE	FALSE	15456152	NA	TRUE	FALSE	NA	TRUE	NA
GCST90200964	Adenosine 5'-diphosphate (ADP) to 5-oxoproline ratio	4,570 European ancestry individuals	NA	FALSE	FALSE	15443910	NA	TRUE	FALSE	NA	TRUE	NA
GCST90200965	Glutamate to 5-oxoproline ratio	8,171 European ancestry individuals	NA	FALSE	FALSE	15425561	NA	TRUE	FALSE	NA	TRUE	NA
GCST90200966	Adenosine 5'-diphosphate (ADP) to uridine ratio	4,565 European ancestry individuals	NA	FALSE	FALSE	15443790	NA	TRUE	FALSE	NA	TRUE	NA
GCST90200967	Phosphate to urate ratio	8,204 European ancestry individuals	NA	FALSE	FALSE	15428926	NA	TRUE	FALSE	NA	TRUE	NA
GCST90200968	Phosphate to 5-oxoproline ratio	8,217 European ancestry individuals	NA	FALSE	FALSE	15430064	NA	TRUE	FALSE	NA	TRUE	NA
GCST90200969	Adenosine 5'-monophosphate (AMP) to N-palmitoyl-sphingosine (d18:1 to 16:0) ratio	8,188 European ancestry individuals	NA	FALSE	FALSE	15429394	NA	TRUE	FALSE	NA	TRUE	NA
GCST90200970	Adenosine 5'-monophosphate (AMP) to leucine ratio	8,201 European ancestry individuals	NA	FALSE	FALSE	15429648	NA	TRUE	FALSE	NA	TRUE	NA
GCST90200971	Leucine to phosphate ratio	8,298 European ancestry individuals	NA	FALSE	FALSE	15432369	NA	TRUE	FALSE	NA	TRUE	NA
GCST90200972	Leucine to N-palmitoyl-sphingosine (d18:1 to 16:0) ratio	8,198 European ancestry individuals	NA	FALSE	FALSE	15429307	NA	TRUE	FALSE	NA	TRUE	NA
GCST90200973	Proline to glutamate ratio	8,185 European ancestry individuals	NA	FALSE	FALSE	15428858	NA	TRUE	FALSE	NA	TRUE	NA
GCST90200974	Phosphate to proline ratio	8,241 European ancestry individuals	NA	FALSE	FALSE	15430856	NA	TRUE	FALSE	NA	TRUE	NA
GCST90200975	Arachidonate (20:4n6) to caffeine ratio	8,000 European ancestry individuals	NA	FALSE	FALSE	15422868	NA	TRUE	FALSE	NA	TRUE	NA
GCST90200976	Adenosine 5'-monophosphate (AMP) to urate ratio	8,181 European ancestry individuals	NA	FALSE	FALSE	15429221	NA	TRUE	FALSE	NA	TRUE	NA
GCST90200977	Arachidonate (20:4n6) to paraxanthine ratio	7,776 European ancestry individuals	NA	FALSE	FALSE	15414535	NA	TRUE	FALSE	NA	TRUE	NA
GCST90200978	Caffeine to paraxanthine ratio	7,873 European ancestry individuals	NA	FALSE	FALSE	15418498	NA	TRUE	FALSE	NA	TRUE	NA
GCST90200979	Arachidonate (20:4n6) to linoleate (18:2n6) ratio	8,162 European ancestry individuals	NA	FALSE	FALSE	15427706	NA	TRUE	FALSE	NA	TRUE	NA
GCST90200980	Phosphoethanolamine to choline ratio	8,204 European ancestry individuals	NA	FALSE	FALSE	15429841	NA	TRUE	FALSE	NA	TRUE	NA
GCST90200981	Caffeine to linoleate (18:2n6) ratio	7,939 European ancestry individuals	NA	FALSE	FALSE	15420085	NA	TRUE	FALSE	NA	TRUE	NA
GCST90200982	Paraxanthine to linoleate (18:2n6) ratio	7,785 European ancestry individuals	NA	FALSE	FALSE	15415908	NA	TRUE	FALSE	NA	TRUE	NA
GCST90200983	Cholesterol to linoleoyl-arachidonoyl-glycerol (18:2 to 20:4) [1] ratio	7,624 European ancestry individuals	NA	FALSE	FALSE	15401594	NA	TRUE	FALSE	NA	TRUE	NA
GCST90200984	Cholesterol to benzoate ratio	7,387 European ancestry individuals	NA	FALSE	FALSE	15399344	NA	TRUE	FALSE	NA	TRUE	NA
GCST90200985	Cholesterol to oleoyl-linoleoyl-glycerol (18:1 to 18:2) [2] ratio	7,981 European ancestry individuals	NA	FALSE	FALSE	15418813	NA	TRUE	FALSE	NA	TRUE	NA
GCST90200986	Cholesterol to linoleoyl-arachidonoyl-glycerol (18:2 to 20:4) [2] ratio	7,655 European ancestry individuals	NA	FALSE	FALSE	15403311	NA	TRUE	FALSE	NA	TRUE	NA
GCST90200987	Benzoate to oleoyl-linoleoyl-glycerol (18:1 to 18:2) [2] ratio	7,162 European ancestry individuals	NA	FALSE	FALSE	15385398	NA	TRUE	FALSE	NA	TRUE	NA
GCST90200988	Benzoate to linoleoyl-arachidonoyl-glycerol (18:2 to 20:4) [1] ratio	6,813 European ancestry individuals	NA	FALSE	FALSE	15366064	NA	TRUE	FALSE	NA	TRUE	NA
GCST90200989	Histidine to asparagine ratio	8,225 European ancestry individuals	NA	FALSE	FALSE	15429284	NA	TRUE	FALSE	NA	TRUE	NA
GCST90200990	Benzoate to linoleoyl-arachidonoyl-glycerol (18:2 to 20:4) [2] ratio	6,865 European ancestry individuals	NA	FALSE	FALSE	15370369	NA	TRUE	FALSE	NA	TRUE	NA
GCST90200991	Histidine to alanine ratio	8,233 European ancestry individuals	NA	FALSE	FALSE	15429262	NA	TRUE	FALSE	NA	TRUE	NA
GCST90200992	Alanine to asparagine ratio	8,248 European ancestry individuals	NA	FALSE	FALSE	15431174	NA	TRUE	FALSE	NA	TRUE	NA
GCST90200993	Salicylate to oxalate (ethanedioate) ratio	8,107 European ancestry individuals	NA	FALSE	FALSE	15425675	NA	TRUE	FALSE	NA	TRUE	NA
GCST90200994	Glutamine to alanine ratio	8,222 European ancestry individuals	NA	FALSE	FALSE	15429317	NA	TRUE	FALSE	NA	TRUE	NA
GCST90200995	Salicylate to taurocholate ratio	7,614 European ancestry individuals	NA	FALSE	FALSE	15406772	NA	TRUE	FALSE	NA	TRUE	NA
GCST90200996	Citrate to taurocholate ratio	7,618 European ancestry individuals	NA	FALSE	FALSE	15405901	NA	TRUE	FALSE	NA	TRUE	NA
GCST90200997	Histidine to glutamine ratio	8,223 European ancestry individuals	NA	FALSE	FALSE	15429925	NA	TRUE	FALSE	NA	TRUE	NA
GCST90200998	Salicylate to citrate ratio	8,147 European ancestry individuals	NA	FALSE	FALSE	15428164	NA	TRUE	FALSE	NA	TRUE	NA
GCST90200999	Taurocholate to oxalate (ethanedioate) ratio	7,755 European ancestry individuals	NA	FALSE	FALSE	15409864	NA	TRUE	FALSE	NA	TRUE	NA
GCST90201000	Serine to threonine ratio	8,237 European ancestry individuals	NA	FALSE	FALSE	15430937	NA	TRUE	FALSE	NA	TRUE	NA
GCST90201001	Serine to alpha-ketobutyrate ratio	8,100 European ancestry individuals	NA	FALSE	FALSE	15425506	NA	TRUE	FALSE	NA	TRUE	NA
GCST90201002	Maltose to sucrose ratio	5,984 European ancestry individuals	NA	FALSE	FALSE	15325380	NA	TRUE	FALSE	NA	TRUE	NA
GCST90201003	Glucose to N-palmitoyl-sphingosine (d18:1 to 16:0) ratio	8,173 European ancestry individuals	NA	FALSE	FALSE	15428947	NA	TRUE	FALSE	NA	TRUE	NA
GCST90201004	Glucose to N-stearoyl-sphingosine (d18:1 to 18:0) ratio	8,179 European ancestry individuals	NA	FALSE	FALSE	15428595	NA	TRUE	FALSE	NA	TRUE	NA
GCST90201005	Fructose to maltose ratio	6,307 European ancestry individuals	NA	FALSE	FALSE	15344259	NA	TRUE	FALSE	NA	TRUE	NA
GCST90201006	Alpha-ketobutyrate to 3-methyl-2-oxovalerate ratio	8,136 European ancestry individuals	NA	FALSE	FALSE	15426159	NA	TRUE	FALSE	NA	TRUE	NA
GCST90201007	Glucose to N-palmitoyl-sphinganine (d18:0 to 16:0) ratio	8,119 European ancestry individuals	NA	FALSE	FALSE	15426344	NA	TRUE	FALSE	NA	TRUE	NA
GCST90201008	Threonine to alpha-ketobutyrate ratio	8,099 European ancestry individuals	NA	FALSE	FALSE	15425776	NA	TRUE	FALSE	NA	TRUE	NA
GCST90201009	Threonine to pyruvate ratio	8,220 European ancestry individuals	NA	FALSE	FALSE	15428258	NA	TRUE	FALSE	NA	TRUE	NA
GCST90201010	Alpha-ketobutyrate to 4-methyl-2-oxopentanoate ratio	8,142 European ancestry individuals	NA	FALSE	FALSE	15425957	NA	TRUE	FALSE	NA	TRUE	NA
GCST90201011	3-methyl-2-oxovalerate to 4-methyl-2-oxopentanoate ratio	8,233 European ancestry individuals	NA	FALSE	FALSE	15429668	NA	TRUE	FALSE	NA	TRUE	NA
GCST90201012	3-methyl-2-oxovalerate to 3-methyl-2-oxobutyrate ratio	8,200 European ancestry individuals	NA	FALSE	FALSE	15429510	NA	TRUE	FALSE	NA	TRUE	NA
GCST90201013	Androsterone glucuronide to etiocholanolone glucuronide ratio	7,555 European ancestry individuals	NA	FALSE	FALSE	15398316	NA	TRUE	FALSE	NA	TRUE	NA
GCST90201014	Glucuronate to androsterone glucuronide ratio	7,804 European ancestry individuals	NA	FALSE	FALSE	15412106	NA	TRUE	FALSE	NA	TRUE	NA
GCST90201015	Bilirubin (Z,Z) to androsterone glucuronide ratio	7,888 European ancestry individuals	NA	FALSE	FALSE	15416763	NA	TRUE	FALSE	NA	TRUE	NA
GCST90201016	Bilirubin (Z,Z) to etiocholanolone glucuronide ratio	7,707 European ancestry individuals	NA	FALSE	FALSE	15409950	NA	TRUE	FALSE	NA	TRUE	NA
GCST90201017	4-methyl-2-oxopentanoate to 3-methyl-2-oxobutyrate ratio	8,224 European ancestry individuals	NA	FALSE	FALSE	15430516	NA	TRUE	FALSE	NA	TRUE	NA
GCST90201018	Bilirubin (Z,Z) to glucuronate ratio	8,103 European ancestry individuals	NA	FALSE	FALSE	15425649	NA	TRUE	FALSE	NA	TRUE	NA
GCST90201019	Glucuronate to etiocholanolone glucuronide ratio	7,631 European ancestry individuals	NA	FALSE	FALSE	15406935	NA	TRUE	FALSE	NA	TRUE	NA
GCST90201020	Paraxanthine to 5-acetylamino-6-formylamino-3-methyluracil ratio	7,388 European ancestry individuals	NA	FALSE	FALSE	15396961	NA	TRUE	FALSE	NA	TRUE	NA

## Sheet: S2
																Detailed information about these chosen SNPs and their characteristics
SNP	effect_allele.exposure	other_allele.exposure	effect_allele.outcome	other_allele.outcome	beta.exposure	beta.outcome	eaf.exposure	eaf.outcome	remove	palindromic	ambiguous	id.outcome	chr	pos	se.outcome	samplesize.outcome	pval.outcome	outcome	proxy.outcome	target_snp.outcome	proxy_snp.outcome	target_a1.outcome	target_a2.outcome	proxy_a1.outcome	proxy_a2.outcome	originalname.outcome	outcome.deprecated	mr_keep.outcome	data_source.outcome	id.exposure	exposure	chr.exposure	pos.exposure	se.exposure	pval.exposure	samplesize.exposure	mr_keep.exposure	pval_origin.exposure	data_source.exposure	action	mr_keep
rs10000291	T	C	T	C	0.0954508	-0.0135	0.377733	0.3926	FALSE	FALSE	FALSE	finn-b-O15_POSTPART_DEPR	4	171034742	0.0185	NA	0.4653	Postpartum depression	FALSE	rs10000291	rs10000291	NA	NA	NA	NA	Postpartum depression	Postpartum depression || ||	TRUE	igd	GCST90200184	3-formylindole levels	4	170113591	0.0151521	2.98559e-10	8256	TRUE	reported	textfile	2	TRUE
rs1007889	G	T	G	T	0.0741001	0.0287	0.331625	0.3722	FALSE	FALSE	FALSE	finn-b-O15_POSTPART_DEPR	22	24239243	0.0187	NA	0.1244	Postpartum depression	FALSE	rs1007889	rs1007889	NA	NA	NA	NA	Postpartum depression	Postpartum depression || ||	TRUE	igd	GCST90200184	3-formylindole levels	22	23897056	0.0155021	1.75304e-06	8256	TRUE	reported	textfile	2	TRUE
rs10839612	T	C	T	C	0.0651796	0.002	0.51448	0.5633	FALSE	FALSE	FALSE	finn-b-O15_POSTPART_DEPR	11	6782438	0.0182	NA	0.9118	Postpartum depression	FALSE	rs10839612	rs10839612	NA	NA	NA	NA	Postpartum depression	Postpartum depression || ||	TRUE	igd	GCST90200184	3-formylindole levels	11	6761207	0.0145466	7.4379e-06	8256	TRUE	reported	textfile	2	TRUE
rs11056372	A	G	A	G	-0.165652	0.0188	0.0441194	0.05537	FALSE	FALSE	FALSE	finn-b-O15_POSTPART_DEPR	12	15302837	0.039	NA	0.6297	Postpartum depression	FALSE	rs11056372	rs11056372	NA	NA	NA	NA	Postpartum depression	Postpartum depression || ||	TRUE	igd	GCST90200184	3-formylindole levels	12	15149903	0.035379	2.83795e-06	8256	TRUE	reported	textfile	2	TRUE
rs11647808	A	C	A	C	0.177857	-0.0144	0.0790336	0.05815	FALSE	FALSE	FALSE	finn-b-O15_POSTPART_DEPR	16	58770881	0.0384	NA	0.7072	Postpartum depression	FALSE	rs11647808	rs11647808	NA	NA	NA	NA	Postpartum depression	Postpartum depression || ||	TRUE	igd	GCST90200184	3-formylindole levels	16	58736977	0.026839	3.42996e-11	8256	TRUE	reported	textfile	2	TRUE
rs1165211	C	T	C	T	0.0995025	0.0003	0.301662	0.4035	FALSE	FALSE	FALSE	finn-b-O15_POSTPART_DEPR	6	25800922	0.0186	NA	0.9888	Postpartum depression	FALSE	rs1165211	rs1165211	NA	NA	NA	NA	Postpartum depression	Postpartum depression || ||	TRUE	igd	GCST90200184	3-formylindole levels	6	25800694	0.015874	3.65099e-10	8256	TRUE	reported	textfile	2	TRUE
rs1230319	G	A	G	A	-0.198879	-0.0501	0.971829	0.9923	FALSE	FALSE	FALSE	finn-b-O15_POSTPART_DEPR	6	163898797	0.1063	NA	0.6375	Postpartum depression	FALSE	rs1230319	rs1230319	NA	NA	NA	NA	Postpartum depression	Postpartum depression || ||	TRUE	igd	GCST90200184	3-formylindole levels	6	163477765	0.0448536	9.25219e-06	8256	TRUE	reported	textfile	2	TRUE
rs139251025	C	A	C	A	-0.292847	0.1163	0.0139501	0.01689	FALSE	FALSE	FALSE	finn-b-O15_POSTPART_DEPR	8	123455017	0.0732	NA	0.1122	Postpartum depression	FALSE	rs139251025	rs139251025	NA	NA	NA	NA	Postpartum depression	Postpartum depression || ||	TRUE	igd	GCST90200184	3-formylindole levels	8	122442778	0.0623612	2.65317e-06	8256	TRUE	reported	textfile	2	TRUE
rs142582686	T	G	T	G	0.167542	0.0531	0.0429182	0.03899	FALSE	FALSE	FALSE	finn-b-O15_POSTPART_DEPR	10	102764904	0.0482	NA	0.2709	Postpartum depression	FALSE	rs142582686	rs142582686	NA	NA	NA	NA	Postpartum depression	Postpartum depression || ||	TRUE	igd	GCST90200184	3-formylindole levels	10	101005147	0.0362843	3.88428e-06	8256	TRUE	reported	textfile	2	TRUE
rs1431143	G	A	G	A	0.0730795	0.0249	0.708171	0.6586	FALSE	FALSE	FALSE	finn-b-O15_POSTPART_DEPR	1	190935277	0.0191	NA	0.1912	Postpartum depression	FALSE	rs1431143	rs1431143	NA	NA	NA	NA	Postpartum depression	Postpartum depression || ||	TRUE	igd	GCST90200184	3-formylindole levels	1	190966147	0.0159185	4.41412e-06	8256	TRUE	reported	textfile	2	TRUE
rs143393480	T	G	T	G	0.376117	0.1074	0.00916262	0.009043	FALSE	FALSE	FALSE	finn-b-O15_POSTPART_DEPR	18	56089858	0.094	NA	0.253	Postpartum depression	FALSE	rs143393480	rs143393480	NA	NA	NA	NA	Postpartum depression	Postpartum depression || ||	TRUE	igd	GCST90200184	3-formylindole levels	18	58422626	0.0765881	9.06562e-07	8256	TRUE	reported	textfile	2	TRUE
rs149767042	A	G	A	G	0.214721	0.0142	0.0237342	0.01269	FALSE	FALSE	FALSE	finn-b-O15_POSTPART_DEPR	2	234520774	0.0815	NA	0.8612	Postpartum depression	FALSE	rs149767042	rs149767042	NA	NA	NA	NA	Postpartum depression	Postpartum depression || ||	TRUE	igd	GCST90200184	3-formylindole levels	2	233612128	0.0478784	7.3014e-06	8256	TRUE	reported	textfile	2	TRUE
rs182215158	C	T	C	T	0.332045	-0.1149	0.0112887	0.003257	FALSE	FALSE	FALSE	finn-b-O15_POSTPART_DEPR	3	119049893	0.1633	NA	0.4815	Postpartum depression	FALSE	rs182215158	rs182215158	NA	NA	NA	NA	Postpartum depression	Postpartum depression || ||	TRUE	igd	GCST90200184	3-formylindole levels	3	119331046	0.0693486	1.68409e-06	8256	TRUE	reported	textfile	2	TRUE
rs2977995	G	A	G	A	0.275053	0.0072	0.747545	0.8242	FALSE	FALSE	FALSE	finn-b-O15_POSTPART_DEPR	9	131584245	0.0239	NA	0.7626	Postpartum depression	FALSE	rs2977995	rs2977995	NA	NA	NA	NA	Postpartum depression	Postpartum depression || ||	TRUE	igd	GCST90200184	3-formylindole levels	9	128821966	0.0164742	1.403e-62	8256	TRUE	reported	textfile	2	TRUE
rs4502257	T	C	T	C	0.148732	-0.0137	0.0497817	0.08221	FALSE	FALSE	FALSE	finn-b-O15_POSTPART_DEPR	17	64413396	0.0328	NA	0.675899	Postpartum depression	FALSE	rs4502257	rs4502257	NA	NA	NA	NA	Postpartum depression	Postpartum depression || ||	TRUE	igd	GCST90200184	3-formylindole levels	17	66417278	0.0331573	7.2696e-06	8256	TRUE	reported	textfile	2	TRUE
rs510402	A	G	A	G	-0.195605	-0.0293	0.0332808	0.01279	FALSE	FALSE	FALSE	finn-b-O15_POSTPART_DEPR	3	8175740	0.0819	NA	0.7208	Postpartum depression	FALSE	rs510402	rs510402	NA	NA	NA	NA	Postpartum depression	Postpartum depression || ||	TRUE	igd	GCST90200184	3-formylindole levels	3	8134053	0.0401108	1.07919e-06	8256	TRUE	reported	textfile	2	TRUE
rs55973025	A	G	A	G	-0.11599	-0.0263	0.0857715	0.05367	FALSE	FALSE	FALSE	finn-b-O15_POSTPART_DEPR	15	26823199	0.0404	NA	0.514801	Postpartum depression	FALSE	rs55973025	rs55973025	NA	NA	NA	NA	Postpartum depression	Postpartum depression || ||	TRUE	igd	GCST90200184	3-formylindole levels	15	26578052	0.0260638	8.57847e-06	8256	TRUE	reported	textfile	2	TRUE
rs5751777	T	C	T	C	0.382782	-0.01	0.590567	0.6388	FALSE	FALSE	FALSE	finn-b-O15_POSTPART_DEPR	22	24267047	0.0188	NA	0.5931	Postpartum depression	FALSE	rs5751777	rs5751777	NA	NA	NA	NA	Postpartum depression	Postpartum depression || ||	TRUE	igd	GCST90200184	3-formylindole levels	22	23924860	0.0141867	2.41856e-160	8256	TRUE	reported	textfile	2	TRUE
rs57909274	A	C	A	C	-0.0772349	0.0034	0.240042	0.1473	FALSE	FALSE	FALSE	finn-b-O15_POSTPART_DEPR	8	135240795	0.0256	NA	0.8934	Postpartum depression	FALSE	rs57909274	rs57909274	NA	NA	NA	NA	Postpartum depression	Postpartum depression || ||	TRUE	igd	GCST90200184	3-formylindole levels	8	134228552	0.0170737	6.0791e-06	8256	TRUE	reported	textfile	2	TRUE
rs58487738	A	G	A	G	0.163359	0.0285	0.0475669	0.02228	FALSE	FALSE	FALSE	finn-b-O15_POSTPART_DEPR	7	146050136	0.0616	NA	0.643701	Postpartum depression	FALSE	rs58487738	rs58487738	NA	NA	NA	NA	Postpartum depression	Postpartum depression || ||	TRUE	igd	GCST90200184	3-formylindole levels	7	146353044	0.0340601	1.617e-06	8256	TRUE	reported	textfile	2	TRUE
rs61814130	C	G	C	G	-0.21172	0.0814	0.025335	0.005535	FALSE	TRUE	FALSE	finn-b-O15_POSTPART_DEPR	1	170871505	0.1231	NA	0.5083	Postpartum depression	FALSE	rs61814130	rs61814130	NA	NA	NA	NA	Postpartum depression	Postpartum depression || ||	TRUE	igd	GCST90200184	3-formylindole levels	1	170902364	0.0456747	3.56262e-06	8256	TRUE	reported	textfile	2	TRUE
rs678624	A	G	A	G	0.0764794	-0.024	0.744319	0.7803	FALSE	FALSE	FALSE	finn-b-O15_POSTPART_DEPR	17	75245309	0.0218	NA	0.2722	Postpartum depression	FALSE	rs678624	rs678624	NA	NA	NA	NA	Postpartum depression	Postpartum depression || ||	TRUE	igd	GCST90200184	3-formylindole levels	17	77249227	0.0165692	3.91669e-06	8256	TRUE	reported	textfile	2	TRUE
rs72674255	C	T	C	T	0.262222	0.0571	0.0214702	0.02122	FALSE	FALSE	FALSE	finn-b-O15_POSTPART_DEPR	14	38066052	0.0625	NA	0.3607	Postpartum depression	FALSE	rs72674255	rs72674255	NA	NA	NA	NA	Postpartum depression	Postpartum depression || ||	TRUE	igd	GCST90200184	3-formylindole levels	14	37596847	0.0502074	1.76249e-07	8256	TRUE	reported	textfile	2	TRUE
rs73141535	C	T	C	T	0.0906226	0.0116	0.154104	0.2281	FALSE	FALSE	FALSE	finn-b-O15_POSTPART_DEPR	3	85652697	0.0218	NA	0.5942	Postpartum depression	FALSE	rs73141535	rs73141535	NA	NA	NA	NA	Postpartum depression	Postpartum depression || ||	TRUE	igd	GCST90200184	3-formylindole levels	3	85603547	0.0203134	8.1492e-06	8256	TRUE	reported	textfile	2	TRUE
rs74805272	C	G	C	G	0.271366	-0.1636	0.0146897	0.004447	FALSE	TRUE	FALSE	finn-b-O15_POSTPART_DEPR	15	88110408	0.1402	NA	0.2431	Postpartum depression	FALSE	rs74805272	rs74805272	NA	NA	NA	NA	Postpartum depression	Postpartum depression || ||	TRUE	igd	GCST90200184	3-formylindole levels	15	87567177	0.0597175	5.51547e-06	8256	TRUE	reported	textfile	2	TRUE
rs76466844	C	T	C	T	0.232961	-0.1599	0.0200874	0.0207	FALSE	FALSE	FALSE	finn-b-O15_POSTPART_DEPR	2	119420722	0.0647	NA	0.01341	Postpartum depression	FALSE	rs76466844	rs76466844	NA	NA	NA	NA	Postpartum depression	Postpartum depression || ||	TRUE	igd	GCST90200184	3-formylindole levels	2	118663146	0.05168	6.55184e-06	8256	TRUE	reported	textfile	2	TRUE
rs77599898	A	G	A	G	0.160659	0.0434	0.0418537	0.03508	FALSE	FALSE	FALSE	finn-b-O15_POSTPART_DEPR	16	9904728	0.0488	NA	0.3743	Postpartum depression	FALSE	rs77599898	rs77599898	NA	NA	NA	NA	Postpartum depression	Postpartum depression || ||	TRUE	igd	GCST90200184	3-formylindole levels	16	9810871	0.0360271	8.21922e-06	8256	TRUE	reported	textfile	2	TRUE
rs77904614	G	A	G	A	-0.105802	-0.0332	0.110707	0.1859	FALSE	FALSE	FALSE	finn-b-O15_POSTPART_DEPR	12	132216344	0.0232	NA	0.1527	Postpartum depression	FALSE	rs77904614	rs77904614	NA	NA	NA	NA	Postpartum depression	Postpartum depression || ||	TRUE	igd	GCST90200184	3-formylindole levels	12	131731799	0.0233965	6.12257e-06	8256	TRUE	reported	textfile	2	TRUE
rs7842755	C	A	C	A	0.084209	-0.0087	0.181997	0.234	FALSE	FALSE	FALSE	finn-b-O15_POSTPART_DEPR	8	6749770	0.0213	NA	0.681999	Postpartum depression	FALSE	rs7842755	rs7842755	NA	NA	NA	NA	Postpartum depression	Postpartum depression || ||	TRUE	igd	GCST90200184	3-formylindole levels	8	6892248	0.0189131	8.49049e-06	8256	TRUE	reported	textfile	2	TRUE
rs10001311	C	G	C	G	0.0708456	-0.0197	0.277331	0.2587	FALSE	TRUE	FALSE	finn-b-O15_POSTPART_DEPR	4	172809594	0.0205	NA	0.3371	Postpartum depression	FALSE	rs10001311	rs10001311	NA	NA	NA	NA	Postpartum depression	Postpartum depression || ||	TRUE	igd	GCST90200929	Glycerol to carnitine ratio	4	171888443	0.0152002	3.14912e-06	8235	TRUE	reported	textfile	2	TRUE
rs10212037	A	G	A	G	0.141588	0.005	0.0472388	0.06856	FALSE	FALSE	FALSE	finn-b-O15_POSTPART_DEPR	22	26438107	0.0357	NA	0.8896	Postpartum depression	FALSE	rs10212037	rs10212037	NA	NA	NA	NA	Postpartum depression	Postpartum depression || ||	TRUE	igd	GCST90200929	Glycerol to carnitine ratio	22	26042141	0.0317246	8.08096e-06	8235	TRUE	reported	textfile	2	TRUE
rs11107955	T	C	T	C	-0.112289	-0.0071	0.0983696	0.0924	FALSE	FALSE	FALSE	finn-b-O15_POSTPART_DEPR	12	95649952	0.0313	NA	0.8197	Postpartum depression	FALSE	rs11107955	rs11107955	NA	NA	NA	NA	Postpartum depression	Postpartum depression || ||	TRUE	igd	GCST90200929	Glycerol to carnitine ratio	12	95256176	0.0226006	6.74978e-07	8235	TRUE	reported	textfile	2	TRUE
rs116820418	T	C	T	C	0.234256	-0.0244	0.0192237	0.01495	FALSE	FALSE	FALSE	finn-b-O15_POSTPART_DEPR	1	112622702	0.0758	NA	0.747699	Postpartum depression	FALSE	rs116820418	rs116820418	NA	NA	NA	NA	Postpartum depression	Postpartum depression || ||	TRUE	igd	GCST90200929	Glycerol to carnitine ratio	1	112080080	0.0494205	2.1365e-06	8235	TRUE	reported	textfile	2	TRUE
rs116867824	C	G	C	G	0.178687	0.0022	0.0286566	0.02928	FALSE	TRUE	FALSE	finn-b-O15_POSTPART_DEPR	20	3372626	0.0538	NA	0.9679	Postpartum depression	FALSE	rs116867824	rs116867824	NA	NA	NA	NA	Postpartum depression	Postpartum depression || ||	TRUE	igd	GCST90200929	Glycerol to carnitine ratio	20	3391979	0.0400034	7.9399e-06	8235	TRUE	reported	textfile	2	TRUE
rs117127331	T	C	T	C	-0.0915435	0.0047	0.126645	0.1154	FALSE	FALSE	FALSE	finn-b-O15_POSTPART_DEPR	6	148789059	0.0284	NA	0.8679	Postpartum depression	FALSE	rs117127331	rs117127331	NA	NA	NA	NA	Postpartum depression	Postpartum depression || ||	TRUE	igd	GCST90200929	Glycerol to carnitine ratio	6	148467923	0.0201292	5.42135e-06	8235	TRUE	reported	textfile	2	TRUE
rs1171616	T	G	T	G	-0.118696	-0.0368	0.770884	0.8405	FALSE	FALSE	FALSE	finn-b-O15_POSTPART_DEPR	10	61468589	0.0247	NA	0.1354	Postpartum depression	FALSE	rs1171616	rs1171616	NA	NA	NA	NA	Postpartum depression	Postpartum depression || ||	TRUE	igd	GCST90200929	Glycerol to carnitine ratio	10	59708831	0.0163384	3.73543e-13	8235	TRUE	reported	textfile	2	TRUE
rs117760808	G	C	G	C	0.107117	-0.0019	0.0894374	0.04035	FALSE	TRUE	FALSE	finn-b-O15_POSTPART_DEPR	6	158775018	0.046	NA	0.9675	Postpartum depression	FALSE	rs117760808	rs117760808	NA	NA	NA	NA	Postpartum depression	Postpartum depression || ||	TRUE	igd	GCST90200929	Glycerol to carnitine ratio	6	158353986	0.0235822	5.56459e-06	8235	TRUE	reported	textfile	2	TRUE
rs12505581	G	A	G	A	0.111117	-0.0194	0.0949506	0.1659	FALSE	FALSE	FALSE	finn-b-O15_POSTPART_DEPR	4	152948812	0.0242	NA	0.4222	Postpartum depression	FALSE	rs12505581	rs12505581	NA	NA	NA	NA	Postpartum depression	Postpartum depression || ||	TRUE	igd	GCST90200929	Glycerol to carnitine ratio	4	152027660	0.0229816	1.33108e-06	8235	TRUE	reported	textfile	2	TRUE
rs13335139	G	A	G	A	0.779964	0.0498	0.00170358	0.03418	FALSE	FALSE	FALSE	finn-b-O15_POSTPART_DEPR	16	19982761	0.0494	NA	0.314	Postpartum depression	FALSE	rs13335139	rs13335139	NA	NA	NA	NA	Postpartum depression	Postpartum depression || ||	TRUE	igd	GCST90200929	Glycerol to carnitine ratio	16	19971439	0.163096	1.73355e-06	8235	TRUE	reported	textfile	2	TRUE
rs146885651	T	C	T	C	1.74899	0.2824	0.000318796	0.003039	FALSE	FALSE	FALSE	finn-b-O15_POSTPART_DEPR	7	62203482	0.1671	NA	0.09105	Postpartum depression	FALSE	rs146885651	rs146885651	NA	NA	NA	NA	Postpartum depression	Postpartum depression || ||	TRUE	igd	GCST90200929	Glycerol to carnitine ratio	7	62743104	0.385474	5.69938e-06	8235	TRUE	reported	textfile	2	TRUE
rs184286424	A	C	A	C	-0.224617	0.0924	0.0181918	0.02985	FALSE	FALSE	FALSE	finn-b-O15_POSTPART_DEPR	4	65540400	0.0537	NA	0.0855008	Postpartum depression	FALSE	rs184286424	rs184286424	NA	NA	NA	NA	Postpartum depression	Postpartum depression || ||	TRUE	igd	GCST90200929	Glycerol to carnitine ratio	4	64674682	0.0502389	7.78633e-06	8235	TRUE	reported	textfile	2	TRUE
rs1888859	G	T	G	T	0.0614912	0.0015	0.49314	0.6041	FALSE	FALSE	FALSE	finn-b-O15_POSTPART_DEPR	9	12921644	0.0184	NA	0.9351	Postpartum depression	FALSE	rs1888859	rs1888859	NA	NA	NA	NA	Postpartum depression	Postpartum depression || ||	TRUE	igd	GCST90200929	Glycerol to carnitine ratio	9	12921645	0.0136716	6.86816e-06	8235	TRUE	reported	textfile	2	TRUE
rs2229322	T	C	T	C	0.098218	-0.0408	0.104296	0.09265	FALSE	FALSE	FALSE	finn-b-O15_POSTPART_DEPR	16	11016045	0.031	NA	0.1887	Postpartum depression	FALSE	rs2229322	rs2229322	NA	NA	NA	NA	Postpartum depression	Postpartum depression || ||	TRUE	igd	GCST90200929	Glycerol to carnitine ratio	16	10922188	0.0220845	8.69281e-06	8235	TRUE	reported	textfile	2	TRUE
rs2299168	C	T	C	T	0.215748	0.0166	0.0200146	0.01984	FALSE	FALSE	FALSE	finn-b-O15_POSTPART_DEPR	7	81923113	0.0643	NA	0.7959	Postpartum depression	FALSE	rs2299168	rs2299168	NA	NA	NA	NA	Postpartum depression	Postpartum depression || ||	TRUE	igd	GCST90200929	Glycerol to carnitine ratio	7	82293797	0.047884	6.61749e-06	8235	TRUE	reported	textfile	2	TRUE
rs2596837	C	G	C	G	-0.0713254	0.0187	0.259791	0.2597	FALSE	TRUE	FALSE	finn-b-O15_POSTPART_DEPR	3	10827767	0.0206	NA	0.3642	Postpartum depression	FALSE	rs2596837	rs2596837	NA	NA	NA	NA	Postpartum depression	Postpartum depression || ||	TRUE	igd	GCST90200929	Glycerol to carnitine ratio	3	10786082	0.0153932	3.5943e-06	8235	TRUE	reported	textfile	2	TRUE
rs34437475	A	G	A	G	0.0757113	0.0071	0.199538	0.2122	FALSE	FALSE	FALSE	finn-b-O15_POSTPART_DEPR	21	28274812	0.0224	NA	0.751799	Postpartum depression	FALSE	rs34437475	rs34437475	NA	NA	NA	NA	Postpartum depression	Postpartum depression || ||	TRUE	igd	GCST90200929	Glycerol to carnitine ratio	21	26902493	0.0167952	6.54716e-06	8235	TRUE	reported	textfile	2	TRUE
rs35298690	C	T	C	T	0.0815	-0.0043	0.214627	0.257	FALSE	FALSE	FALSE	finn-b-O15_POSTPART_DEPR	15	24450721	0.0208	NA	0.8342	Postpartum depression	FALSE	rs35298690	rs35298690	NA	NA	NA	NA	Postpartum depression	Postpartum depression || ||	TRUE	igd	GCST90200929	Glycerol to carnitine ratio	15	24205574	0.0162866	5.61205e-07	8235	TRUE	reported	textfile	2	TRUE
rs61621666	G	A	G	A	0.145927	0.0251	0.0522407	0.05653	FALSE	FALSE	FALSE	finn-b-O15_POSTPART_DEPR	4	38983613	0.0396	NA	0.5269	Postpartum depression	FALSE	rs61621666	rs61621666	NA	NA	NA	NA	Postpartum depression	Postpartum depression || ||	TRUE	igd	GCST90200929	Glycerol to carnitine ratio	4	38981993	0.0303121	1.4783e-06	8235	TRUE	reported	textfile	2	TRUE
rs62116851	G	A	G	A	-0.109047	-0.0035	0.0917547	0.09465	FALSE	FALSE	FALSE	finn-b-O15_POSTPART_DEPR	19	16187810	0.0313	NA	0.9118	Postpartum depression	FALSE	rs62116851	rs62116851	NA	NA	NA	NA	Postpartum depression	Postpartum depression || ||	TRUE	igd	GCST90200929	Glycerol to carnitine ratio	19	16077000	0.0238058	4.63465e-06	8235	TRUE	reported	textfile	2	TRUE
rs7241147	C	G	C	G	-0.152141	-0.0117	0.931801	0.9122	FALSE	TRUE	FALSE	finn-b-O15_POSTPART_DEPR	18	59299665	0.0319	NA	0.7147	Postpartum depression	FALSE	rs7241147	rs7241147	NA	NA	NA	NA	Postpartum depression	Postpartum depression || ||	TRUE	igd	GCST90200929	Glycerol to carnitine ratio	18	61632432	0.0274311	2.91798e-08	8235	TRUE	reported	textfile	2	TRUE
rs72819866	C	T	C	T	0.115998	-0.0496	0.0725468	0.05926	FALSE	FALSE	FALSE	finn-b-O15_POSTPART_DEPR	2	81922171	0.0387	NA	0.2003	Postpartum depression	FALSE	rs72819866	rs72819866	NA	NA	NA	NA	Postpartum depression	Postpartum depression || ||	TRUE	igd	GCST90200929	Glycerol to carnitine ratio	2	81695047	0.026146	9.14064e-06	8235	TRUE	reported	textfile	2	TRUE
rs7327786	G	A	G	A	0.102037	-0.0115	0.097912	0.09974	FALSE	FALSE	FALSE	finn-b-O15_POSTPART_DEPR	13	31579567	0.0302	NA	0.704099	Postpartum depression	FALSE	rs7327786	rs7327786	NA	NA	NA	NA	Postpartum depression	Postpartum depression || ||	TRUE	igd	GCST90200929	Glycerol to carnitine ratio	13	31005430	0.0224847	5.67724e-06	8235	TRUE	reported	textfile	2	TRUE
rs75960481	A	G	A	G	0.251149	-0.1016	0.0158624	0.004984	FALSE	FALSE	FALSE	finn-b-O15_POSTPART_DEPR	1	181477261	0.13	NA	0.4342	Postpartum depression	FALSE	rs75960481	rs75960481	NA	NA	NA	NA	Postpartum depression	Postpartum depression || ||	TRUE	igd	GCST90200929	Glycerol to carnitine ratio	1	181508125	0.0535661	2.75104e-06	8235	TRUE	reported	textfile	2	TRUE
rs7705826	G	T	G	T	-0.0959775	0.0092	0.833721	0.864	FALSE	FALSE	FALSE	finn-b-O15_POSTPART_DEPR	5	131732456	0.0263	NA	0.726099	Postpartum depression	FALSE	rs7705826	rs7705826	NA	NA	NA	NA	Postpartum depression	Postpartum depression || ||	TRUE	igd	GCST90200929	Glycerol to carnitine ratio	5	132396764	0.018058	1.06691e-07	8235	TRUE	reported	textfile	2	TRUE
rs78819701	C	T	C	T	0.171753	-0.0317	0.0366715	0.02815	FALSE	FALSE	FALSE	finn-b-O15_POSTPART_DEPR	5	81580790	0.0552	NA	0.565599	Postpartum depression	FALSE	rs78819701	rs78819701	NA	NA	NA	NA	Postpartum depression	Postpartum depression || ||	TRUE	igd	GCST90200929	Glycerol to carnitine ratio	5	82284971	0.0357783	1.58287e-06	8235	TRUE	reported	textfile	2	TRUE
rs1000141	T	C	T	C	0.0734663	0.0065	0.513366	0.4563	FALSE	FALSE	FALSE	finn-b-O15_POSTPART_DEPR	2	234242347	0.0182	NA	0.7201	Postpartum depression	FALSE	rs1000141	rs1000141	NA	NA	NA	NA	Postpartum depression	Postpartum depression || ||	TRUE	igd	GCST90201011	3-methyl-2-oxovalerate to 4-methyl-2-oxopentanoate ratio	2	233333701	0.0154065	1.85579e-06	8233	TRUE	reported	textfile	2	TRUE
rs10860876	C	T	C	T	-0.109361	-0.0184	0.131258	0.1042	FALSE	FALSE	FALSE	finn-b-O15_POSTPART_DEPR	12	102953076	0.0298	NA	0.5376	Postpartum depression	FALSE	rs10860876	rs10860876	NA	NA	NA	NA	Postpartum depression	Postpartum depression || ||	TRUE	igd	GCST90201011	3-methyl-2-oxovalerate to 4-methyl-2-oxopentanoate ratio	12	102559298	0.0227493	1.53024e-06	8233	TRUE	reported	textfile	2	TRUE
rs113732730	T	G	T	G	0.161064	-0.0232	0.0488924	0.04062	FALSE	FALSE	FALSE	finn-b-O15_POSTPART_DEPR	3	73986513	0.0465	NA	0.6185	Postpartum depression	TRUE	rs113732730	rs1526724	T	G	T	C	Postpartum depression	Postpartum depression || ||	TRUE	igd	GCST90201011	3-methyl-2-oxovalerate to 4-methyl-2-oxopentanoate ratio	3	73920008	0.0357767	6.73436e-06	8233	TRUE	reported	textfile	2	TRUE
rs113957107	C	G	C	G	-0.332548	-0.005	0.0110744	0.01377	FALSE	TRUE	FALSE	finn-b-O15_POSTPART_DEPR	5	174166449	0.079	NA	0.95	Postpartum depression	FALSE	rs113957107	rs113957107	NA	NA	NA	NA	Postpartum depression	Postpartum depression || ||	TRUE	igd	GCST90201011	3-methyl-2-oxovalerate to 4-methyl-2-oxopentanoate ratio	5	174739446	0.0735684	6.17633e-06	8233	TRUE	reported	textfile	2	TRUE
rs116919726	A	C	A	C	0.122495	-0.0099	0.0873296	0.05804	FALSE	FALSE	FALSE	finn-b-O15_POSTPART_DEPR	8	112790441	0.0389	NA	0.7984	Postpartum depression	FALSE	rs116919726	rs116919726	NA	NA	NA	NA	Postpartum depression	Postpartum depression || ||	TRUE	igd	GCST90201011	3-methyl-2-oxovalerate to 4-methyl-2-oxopentanoate ratio	8	111778212	0.0274008	7.80343e-06	8233	TRUE	reported	textfile	2	TRUE
rs117005096	G	C	G	C	-0.209421	0.0634	0.0297663	0.02703	FALSE	TRUE	FALSE	finn-b-O15_POSTPART_DEPR	8	2314259	0.0565	NA	0.2619	Postpartum depression	FALSE	rs117005096	rs117005096	NA	NA	NA	NA	Postpartum depression	Postpartum depression || ||	TRUE	igd	GCST90201011	3-methyl-2-oxovalerate to 4-methyl-2-oxopentanoate ratio	8	2353538	0.0453745	3.9236e-06	8233	TRUE	reported	textfile	2	TRUE
rs12417993	C	T	C	T	-0.0885577	0.0091	0.186986	0.169	FALSE	FALSE	FALSE	finn-b-O15_POSTPART_DEPR	11	128318491	0.0241	NA	0.7039	Postpartum depression	FALSE	rs12417993	rs12417993	NA	NA	NA	NA	Postpartum depression	Postpartum depression || ||	TRUE	igd	GCST90201011	3-methyl-2-oxovalerate to 4-methyl-2-oxopentanoate ratio	11	128448596	0.0197457	7.29481e-06	8233	TRUE	reported	textfile	2	TRUE
rs12737655	A	G	A	G	-0.148867	-0.0526	0.0568951	0.07527	FALSE	FALSE	FALSE	finn-b-O15_POSTPART_DEPR	1	52846324	0.0341	NA	0.1232	Postpartum depression	FALSE	rs12737655	rs12737655	NA	NA	NA	NA	Postpartum depression	Postpartum depression || ||	TRUE	igd	GCST90201011	3-methyl-2-oxovalerate to 4-methyl-2-oxopentanoate ratio	1	52380652	0.0332605	7.61288e-06	8233	TRUE	reported	textfile	2	TRUE
rs13381382	T	C	T	C	-0.0748896	0.0121	0.352041	0.3102	FALSE	FALSE	FALSE	finn-b-O15_POSTPART_DEPR	18	43144653	0.0194	NA	0.533301	Postpartum depression	FALSE	rs13381382	rs13381382	NA	NA	NA	NA	Postpartum depression	Postpartum depression || ||	TRUE	igd	GCST90201011	3-methyl-2-oxovalerate to 4-methyl-2-oxopentanoate ratio	18	45564688	0.0162225	3.90436e-06	8233	TRUE	reported	textfile	2	TRUE
rs141588879	G	A	G	A	0.178622	0.0455	0.0373535	0.021	FALSE	FALSE	FALSE	finn-b-O15_POSTPART_DEPR	4	159910794	0.0641	NA	0.4781	Postpartum depression	FALSE	rs141588879	rs141588879	NA	NA	NA	NA	Postpartum depression	Postpartum depression || ||	TRUE	igd	GCST90201011	3-methyl-2-oxovalerate to 4-methyl-2-oxopentanoate ratio	4	158989642	0.0401743	8.74053e-06	8233	TRUE	reported	textfile	2	TRUE
rs142722792	T	C	T	C	0.227479	0.0072	0.0272163	0.02266	FALSE	FALSE	FALSE	finn-b-O15_POSTPART_DEPR	11	82603234	0.0611	NA	0.9058	Postpartum depression	FALSE	rs142722792	rs142722792	NA	NA	NA	NA	Postpartum depression	Postpartum depression || ||	TRUE	igd	GCST90201011	3-methyl-2-oxovalerate to 4-methyl-2-oxopentanoate ratio	11	82892192	0.0473106	1.52294e-06	8233	TRUE	reported	textfile	2	TRUE
rs146630123	T	G	T	G	-0.324337	-0.0046	0.0140501	0.05518	FALSE	FALSE	FALSE	finn-b-O15_POSTPART_DEPR	10	112714933	0.0396	NA	0.907	Postpartum depression	FALSE	rs146630123	rs146630123	NA	NA	NA	NA	Postpartum depression	Postpartum depression || ||	TRUE	igd	GCST90201011	3-methyl-2-oxovalerate to 4-methyl-2-oxopentanoate ratio	10	110955175	0.0655226	7.42135e-07	8233	TRUE	reported	textfile	2	TRUE
rs191675623	T	C	T	C	0.145929	0.0384	0.0706432	0.04777	FALSE	FALSE	FALSE	finn-b-O15_POSTPART_DEPR	3	1715149	0.0435	NA	0.377	Postpartum depression	FALSE	rs191675623	rs191675623	NA	NA	NA	NA	Postpartum depression	Postpartum depression || ||	TRUE	igd	GCST90201011	3-methyl-2-oxovalerate to 4-methyl-2-oxopentanoate ratio	3	1673465	0.0305448	1.77437e-06	8233	TRUE	reported	textfile	2	TRUE
rs2164029	G	A	G	A	-0.0733352	0.0195	0.36929	0.338	FALSE	FALSE	FALSE	finn-b-O15_POSTPART_DEPR	18	20831009	0.0191	NA	0.3074	Postpartum depression	FALSE	rs2164029	rs2164029	NA	NA	NA	NA	Postpartum depression	Postpartum depression || ||	TRUE	igd	GCST90201011	3-methyl-2-oxovalerate to 4-methyl-2-oxopentanoate ratio	18	23251045	0.0162919	6.75265e-06	8233	TRUE	reported	textfile	2	TRUE
rs2395845	A	C	A	C	-0.121801	0.0047	0.0902297	0.08884	FALSE	FALSE	FALSE	finn-b-O15_POSTPART_DEPR	2	222993315	0.0317	NA	0.8829	Postpartum depression	FALSE	rs2395845	rs2395845	NA	NA	NA	NA	Postpartum depression	Postpartum depression || ||	TRUE	igd	GCST90201011	3-methyl-2-oxovalerate to 4-methyl-2-oxopentanoate ratio	2	222128596	0.0269548	6.22104e-06	8233	TRUE	reported	textfile	2	TRUE
rs4689805	A	G	A	G	0.0821165	-0.0214	0.228364	0.2597	FALSE	FALSE	FALSE	finn-b-O15_POSTPART_DEPR	4	7625907	0.0206	NA	0.2995	Postpartum depression	FALSE	rs4689805	rs4689805	NA	NA	NA	NA	Postpartum depression	Postpartum depression || ||	TRUE	igd	GCST90201011	3-methyl-2-oxovalerate to 4-methyl-2-oxopentanoate ratio	4	7624180	0.0183677	7.79603e-06	8233	TRUE	reported	textfile	2	TRUE
rs4697549	C	G	C	G	-0.163242	-0.0891	0.0468103	0.0444	FALSE	TRUE	FALSE	finn-b-O15_POSTPART_DEPR	4	25115598	0.0437	NA	0.0413	Postpartum depression	FALSE	rs4697549	rs4697549	NA	NA	NA	NA	Postpartum depression	Postpartum depression || ||	TRUE	igd	GCST90201011	3-methyl-2-oxovalerate to 4-methyl-2-oxopentanoate ratio	4	25113976	0.0362064	6.52443e-06	8233	TRUE	reported	textfile	2	TRUE
rs73102110	C	A	C	A	-0.219967	0.0095	0.0270419	0.01859	FALSE	FALSE	FALSE	finn-b-O15_POSTPART_DEPR	3	69546748	0.0678	NA	0.8883	Postpartum depression	FALSE	rs73102110	rs73102110	NA	NA	NA	NA	Postpartum depression	Postpartum depression || ||	TRUE	igd	GCST90201011	3-methyl-2-oxovalerate to 4-methyl-2-oxopentanoate ratio	3	69497597	0.0475091	3.6565e-06	8233	TRUE	reported	textfile	2	TRUE
rs73225991	A	G	A	G	-0.095493	-0.0089	0.156934	0.1356	FALSE	FALSE	FALSE	finn-b-O15_POSTPART_DEPR	4	12604788	0.0264	NA	0.7358	Postpartum depression	FALSE	rs73225991	rs73225991	NA	NA	NA	NA	Postpartum depression	Postpartum depression || ||	TRUE	igd	GCST90201011	3-methyl-2-oxovalerate to 4-methyl-2-oxopentanoate ratio	4	12603164	0.0212534	7.02045e-06	8233	TRUE	reported	textfile	2	TRUE
rs75204119	A	G	A	G	0.280451	0.0581	0.015205	0.007367	FALSE	FALSE	FALSE	finn-b-O15_POSTPART_DEPR	11	94307891	0.1065	NA	0.5855	Postpartum depression	FALSE	rs75204119	rs75204119	NA	NA	NA	NA	Postpartum depression	Postpartum depression || ||	TRUE	igd	GCST90201011	3-methyl-2-oxovalerate to 4-methyl-2-oxopentanoate ratio	11	94574725	0.0629614	8.41518e-06	8233	TRUE	reported	textfile	2	TRUE
rs76178213	T	C	T	C	-0.279018	-0.0919	0.0150262	0.005442	FALSE	FALSE	FALSE	finn-b-O15_POSTPART_DEPR	20	58552871	0.1234	NA	0.4564	Postpartum depression	FALSE	rs76178213	rs76178213	NA	NA	NA	NA	Postpartum depression	Postpartum depression || ||	TRUE	igd	GCST90201011	3-methyl-2-oxovalerate to 4-methyl-2-oxopentanoate ratio	20	59977816	0.0630683	9.68677e-06	8233	TRUE	reported	textfile	2	TRUE
rs7779635	C	T	C	T	-0.0756897	-0.0152	0.713041	0.7091	FALSE	FALSE	FALSE	finn-b-O15_POSTPART_DEPR	7	80532504	0.0199	NA	0.4454	Postpartum depression	FALSE	rs7779635	rs7779635	NA	NA	NA	NA	Postpartum depression	Postpartum depression || ||	TRUE	igd	GCST90201011	3-methyl-2-oxovalerate to 4-methyl-2-oxopentanoate ratio	7	80903188	0.0168741	7.27274e-06	8233	TRUE	reported	textfile	2	TRUE
rs8030711	C	T	C	T	-0.0949177	-0.0823	0.153818	0.09675	FALSE	FALSE	FALSE	finn-b-O15_POSTPART_DEPR	15	88491843	0.0304	NA	0.00686294	Postpartum depression	FALSE	rs8030711	rs8030711	NA	NA	NA	NA	Postpartum depression	Postpartum depression || ||	TRUE	igd	GCST90201011	3-methyl-2-oxovalerate to 4-methyl-2-oxopentanoate ratio	15	87948612	0.0213963	9.15717e-06	8233	TRUE	reported	textfile	2	TRUE
rs1000156	G	A	G	A	-0.0892357	0.0245	0.20765	0.1399	FALSE	FALSE	FALSE	finn-b-O15_POSTPART_DEPR	8	103951061	0.0262	NA	0.3501	Postpartum depression	FALSE	rs1000156	rs1000156	NA	NA	NA	NA	Postpartum depression	Postpartum depression || ||	TRUE	igd	GCST90200290	Glycerate levels	8	102938833	0.0188882	2.30793e-06	8222	TRUE	reported	textfile	2	TRUE
rs1025628	A	G	A	G	0.151408	-0.0578	0.93801	0.9429	FALSE	FALSE	FALSE	finn-b-O15_POSTPART_DEPR	15	96384028	0.0391	NA	0.1388	Postpartum depression	FALSE	rs1025628	rs1025628	NA	NA	NA	NA	Postpartum depression	Postpartum depression || ||	TRUE	igd	GCST90200290	Glycerate levels	15	95840799	0.0322248	2.62096e-06	8222	TRUE	reported	textfile	2	TRUE
rs112748757	T	G	T	G	-0.248552	0.0035	0.0205263	0.03264	FALSE	FALSE	FALSE	finn-b-O15_POSTPART_DEPR	20	49614902	0.0516	NA	0.9454	Postpartum depression	FALSE	rs112748757	rs112748757	NA	NA	NA	NA	Postpartum depression	Postpartum depression || ||	TRUE	igd	GCST90200290	Glycerate levels	20	50998365	0.0544456	4.99134e-06	8222	TRUE	reported	textfile	2	TRUE
rs1133621	T	G	T	G	0.107914	-0.0045	0.885566	0.8128	FALSE	FALSE	FALSE	finn-b-O15_POSTPART_DEPR	8	126761459	0.0232	NA	0.8451	Postpartum depression	FALSE	rs1133621	rs1133621	NA	NA	NA	NA	Postpartum depression	Postpartum depression || ||	TRUE	igd	GCST90200290	Glycerate levels	8	125749215	0.0240638	7.30891e-06	8222	TRUE	reported	textfile	2	TRUE
rs11662283	T	A	T	A	0.10185	-0.067	0.162632	0.1744	FALSE	TRUE	FALSE	finn-b-O15_POSTPART_DEPR	18	4726361	0.0238	NA	0.00496501	Postpartum depression	FALSE	rs11662283	rs11662283	NA	NA	NA	NA	Postpartum depression	Postpartum depression || ||	TRUE	igd	GCST90200290	Glycerate levels	18	4726361	0.0209162	1.11931e-06	8222	TRUE	reported	textfile	2	TRUE
rs117731450	A	G	A	G	-0.244065	0.1405	0.0197224	0.0111	FALSE	FALSE	FALSE	finn-b-O15_POSTPART_DEPR	13	31078796	0.0878	NA	0.1097	Postpartum depression	FALSE	rs117731450	rs117731450	NA	NA	NA	NA	Postpartum depression	Postpartum depression || ||	TRUE	igd	GCST90200290	Glycerate levels	13	30504659	0.0551232	9.52758e-06	8222	TRUE	reported	textfile	2	TRUE
rs138250602	G	T	G	T	-0.156885	0.0027	0.0491492	0.03885	FALSE	FALSE	FALSE	finn-b-O15_POSTPART_DEPR	4	22124722	0.0469	NA	0.9547	Postpartum depression	FALSE	rs138250602	rs138250602	NA	NA	NA	NA	Postpartum depression	Postpartum depression || ||	TRUE	igd	GCST90200290	Glycerate levels	4	22123099	0.0354448	9.59188e-06	8222	TRUE	reported	textfile	2	TRUE
rs1449141	C	A	C	A	-0.0794245	0.0149	0.28231	0.3526	FALSE	FALSE	FALSE	finn-b-O15_POSTPART_DEPR	2	232383884	0.0189	NA	0.4303	Postpartum depression	FALSE	rs1449141	rs1449141	NA	NA	NA	NA	Postpartum depression	Postpartum depression || ||	TRUE	igd	GCST90200290	Glycerate levels	2	231519173	0.0170941	3.37909e-06	8222	TRUE	reported	textfile	2	TRUE
rs145856120	T	C	T	C	-0.281891	0.0367	0.0165559	0.02434	FALSE	FALSE	FALSE	finn-b-O15_POSTPART_DEPR	20	10169926	0.0598	NA	0.539299	Postpartum depression	FALSE	rs145856120	rs145856120	NA	NA	NA	NA	Postpartum depression	Postpartum depression || ||	TRUE	igd	GCST90200290	Glycerate levels	20	10189278	0.0605964	3.28818e-06	8222	TRUE	reported	textfile	2	TRUE
rs149160598	A	G	A	G	-0.317679	-0.1208	0.0164095	0.01877	FALSE	FALSE	FALSE	finn-b-O15_POSTPART_DEPR	2	102397896	0.0677	NA	0.0744201	Postpartum depression	FALSE	rs149160598	rs149160598	NA	NA	NA	NA	Postpartum depression	Postpartum depression || ||	TRUE	igd	GCST90200290	Glycerate levels	2	101781434	0.06091	1.83279e-07	8222	TRUE	reported	textfile	2	TRUE
rs149266774	T	G	T	G	-0.257202	-0.0663	0.0194861	0.1147	FALSE	FALSE	FALSE	finn-b-O15_POSTPART_DEPR	2	103861814	0.0285	NA	0.01996	Postpartum depression	FALSE	rs149266774	rs149266774	NA	NA	NA	NA	Postpartum depression	Postpartum depression || ||	TRUE	igd	GCST90200290	Glycerate levels	2	103245356	0.0560545	4.4659e-06	8222	TRUE	reported	textfile	2	TRUE
rs183630170	C	A	C	A	0.305391	0.015	0.0134093	0.03811	FALSE	FALSE	FALSE	finn-b-O15_POSTPART_DEPR	7	91883738	0.047	NA	0.75	Postpartum depression	FALSE	rs183630170	rs183630170	NA	NA	NA	NA	Postpartum depression	Postpartum depression || ||	TRUE	igd	GCST90200290	Glycerate levels	7	92254424	0.0668327	4.88928e-06	8222	TRUE	reported	textfile	2	TRUE
rs2279694	C	T	C	T	0.0737581	0.029	0.671949	0.5903	FALSE	FALSE	FALSE	finn-b-O15_POSTPART_DEPR	11	133520207	0.0186	NA	0.1189	Postpartum depression	FALSE	rs2279694	rs2279694	NA	NA	NA	NA	Postpartum depression	Postpartum depression || ||	TRUE	igd	GCST90200290	Glycerate levels	11	133650312	0.016588	8.72972e-06	8222	TRUE	reported	textfile	2	TRUE
rs2394872	C	A	C	A	-0.129378	-0.0521	0.0928764	0.08241	FALSE	FALSE	FALSE	finn-b-O15_POSTPART_DEPR	7	98212745	0.0329	NA	0.1137	Postpartum depression	FALSE	rs2394872	rs2394872	NA	NA	NA	NA	Postpartum depression	Postpartum depression || ||	TRUE	igd	GCST90200290	Glycerate levels	7	98583433	0.0263373	8.99835e-07	8222	TRUE	reported	textfile	2	TRUE
rs2540970	C	T	C	T	0.0731367	0.0095	0.339805	0.3097	FALSE	FALSE	FALSE	finn-b-O15_POSTPART_DEPR	2	65255099	0.0196	NA	0.630001	Postpartum depression	FALSE	rs2540970	rs2540970	NA	NA	NA	NA	Postpartum depression	Postpartum depression || ||	TRUE	igd	GCST90200290	Glycerate levels	2	65027965	0.0162715	6.96423e-06	8222	TRUE	reported	textfile	2	TRUE
rs3733487	A	C	A	C	-0.309579	0.0683	0.986892	0.9913	FALSE	FALSE	FALSE	finn-b-O15_POSTPART_DEPR	4	71684416	0.0997	NA	0.4933	Postpartum depression	FALSE	rs3733487	rs3733487	NA	NA	NA	NA	Postpartum depression	Postpartum depression || ||	TRUE	igd	GCST90200290	Glycerate levels	4	70818699	0.0682205	5.68122e-06	8222	TRUE	reported	textfile	2	TRUE
rs3814027	T	C	T	C	0.0822872	0.0257	0.525613	0.5122	FALSE	FALSE	FALSE	finn-b-O15_POSTPART_DEPR	2	112641854	0.0182	NA	0.1572	Postpartum depression	FALSE	rs3814027	rs3814027	NA	NA	NA	NA	Postpartum depression	Postpartum depression || ||	TRUE	igd	GCST90200290	Glycerate levels	2	111884277	0.0158679	2.15145e-07	8222	TRUE	reported	textfile	2	TRUE
rs4523130	G	A	G	A	-0.188253	-0.0065	0.0338044	0.01925	FALSE	FALSE	FALSE	finn-b-O15_POSTPART_DEPR	6	6815354	0.0684	NA	0.9243	Postpartum depression	FALSE	rs4523130	rs4523130	NA	NA	NA	NA	Postpartum depression	Postpartum depression || ||	TRUE	igd	GCST90200290	Glycerate levels	6	6815121	0.0424813	9.36148e-06	8222	TRUE	reported	textfile	2	TRUE
rs55836930	G	T	G	T	0.230304	-0.0022	0.0248808	0.01934	FALSE	FALSE	FALSE	finn-b-O15_POSTPART_DEPR	12	119418504	0.0665	NA	0.9742	Postpartum depression	FALSE	rs55836930	rs55836930	NA	NA	NA	NA	Postpartum depression	Postpartum depression || ||	TRUE	igd	GCST90200290	Glycerate levels	12	118980699	0.0491907	2.84279e-06	8222	TRUE	reported	textfile	2	TRUE
rs62381616	T	C	T	C	-0.275712	0.0245	0.0307627	0.02982	FALSE	FALSE	FALSE	finn-b-O15_POSTPART_DEPR	5	138681033	0.053	NA	0.6447	Postpartum depression	FALSE	rs62381616	rs62381616	NA	NA	NA	NA	Postpartum depression	Postpartum depression || ||	TRUE	igd	GCST90200290	Glycerate levels	5	139345344	0.044263	4.69543e-10	8222	TRUE	reported	textfile	2	TRUE
rs6554022	A	C	A	C	-0.116404	0.0693	0.107208	0.04619	FALSE	FALSE	FALSE	finn-b-O15_POSTPART_DEPR	4	32327311	0.0438	NA	0.1135	Postpartum depression	FALSE	rs6554022	rs6554022	NA	NA	NA	NA	Postpartum depression	Postpartum depression || ||	TRUE	igd	GCST90200290	Glycerate levels	4	32325689	0.0250231	3.28947e-06	8222	TRUE	reported	textfile	2	TRUE
rs756874	G	A	G	A	0.074803	0.0027	0.366725	0.3026	FALSE	FALSE	FALSE	finn-b-O15_POSTPART_DEPR	15	91717237	0.0196	NA	0.8893	Postpartum depression	FALSE	rs756874	rs756874	NA	NA	NA	NA	Postpartum depression	Postpartum depression || ||	TRUE	igd	GCST90200290	Glycerate levels	15	91174007	0.0159593	2.77104e-06	8222	TRUE	reported	textfile	2	TRUE
rs76004499	G	C	G	C	0.243397	0.0724	0.0201396	0.02559	FALSE	TRUE	FALSE	finn-b-O15_POSTPART_DEPR	5	176705865	0.0575	NA	0.2078	Postpartum depression	FALSE	rs76004499	rs76004499	NA	NA	NA	NA	Postpartum depression	Postpartum depression || ||	TRUE	igd	GCST90200290	Glycerate levels	5	177278864	0.054567	8.17654e-06	8222	TRUE	reported	textfile	2	TRUE
rs77814441	T	C	T	C	-0.20709	0.0332	0.029125	0.01372	FALSE	FALSE	FALSE	finn-b-O15_POSTPART_DEPR	15	58217085	0.0809	NA	0.681999	Postpartum depression	FALSE	rs77814441	rs77814441	NA	NA	NA	NA	Postpartum depression	Postpartum depression || ||	TRUE	igd	GCST90200290	Glycerate levels	15	57924887	0.0457112	5.88729e-06	8222	TRUE	reported	textfile	2	TRUE
rs9808439	T	C	T	C	-0.197404	-0.0427	0.0316533	0.01515	FALSE	FALSE	FALSE	finn-b-O15_POSTPART_DEPR	2	218676321	0.0749	NA	0.5692	Postpartum depression	FALSE	rs9808439	rs9808439	NA	NA	NA	NA	Postpartum depression	Postpartum depression || ||	TRUE	igd	GCST90200290	Glycerate levels	2	217811598	0.0438208	6.64367e-06	8222	TRUE	reported	textfile	2	TRUE
rs10003807	C	T	C	T	-0.214142	-0.0188	0.0380592	0.06359	FALSE	FALSE	FALSE	finn-b-O15_POSTPART_DEPR	4	181182365	0.0369	NA	0.6106	Postpartum depression	FALSE	rs10003807	rs10003807	NA	NA	NA	NA	Postpartum depression	Postpartum depression || ||	TRUE	igd	GCST90200007	3-methoxycatechol sulfate (2) levels	4	180261212	0.0423463	4.2609e-07	7286	TRUE	reported	textfile	2	TRUE
rs10499279	G	C	G	C	-0.0858818	-0.021	0.251825	0.2338	FALSE	TRUE	FALSE	finn-b-O15_POSTPART_DEPR	6	156943416	0.0214	NA	0.3245	Postpartum depression	FALSE	rs10499279	rs10499279	NA	NA	NA	NA	Postpartum depression	Postpartum depression || ||	TRUE	igd	GCST90200007	3-methoxycatechol sulfate (2) levels	6	156622282	0.0185596	3.70374e-06	7286	TRUE	reported	textfile	2	TRUE
rs116896552	T	C	T	C	0.182836	-0.0047	0.045542	0.03773	FALSE	FALSE	FALSE	finn-b-O15_POSTPART_DEPR	14	53170560	0.0477	NA	0.9218	Postpartum depression	FALSE	rs116896552	rs116896552	NA	NA	NA	NA	Postpartum depression	Postpartum depression || ||	TRUE	igd	GCST90200007	3-methoxycatechol sulfate (2) levels	14	52703842	0.0387157	2.32944e-06	7286	TRUE	reported	textfile	2	TRUE
rs11724679	G	A	G	A	-0.152964	-0.0318	0.0704986	0.06479	FALSE	FALSE	FALSE	finn-b-O15_POSTPART_DEPR	4	143800361	0.0372	NA	0.3923	Postpartum depression	FALSE	rs11724679	rs11724679	NA	NA	NA	NA	Postpartum depression	Postpartum depression || ||	TRUE	igd	GCST90200007	3-methoxycatechol sulfate (2) levels	4	142879208	0.0318999	1.62568e-06	7286	TRUE	reported	textfile	2	TRUE
rs117725273	G	C	G	C	-0.290084	-0.0761	0.0207787	0.01493	FALSE	TRUE	FALSE	finn-b-O15_POSTPART_DEPR	9	100302615	0.0758	NA	0.3156	Postpartum depression	FALSE	rs117725273	rs117725273	NA	NA	NA	NA	Postpartum depression	Postpartum depression || ||	TRUE	igd	GCST90200007	3-methoxycatechol sulfate (2) levels	9	97540333	0.0573731	4.27937e-07	7286	TRUE	reported	textfile	2	TRUE
rs117959567	T	G	T	G	0.466179	0.1286	0.00650339	0.01152	FALSE	FALSE	FALSE	finn-b-O15_POSTPART_DEPR	16	1240070	0.0861	NA	0.1355	Postpartum depression	FALSE	rs117959567	rs117959567	NA	NA	NA	NA	Postpartum depression	Postpartum depression || ||	TRUE	igd	GCST90200007	3-methoxycatechol sulfate (2) levels	16	1190070	0.100818	3.76447e-06	7286	TRUE	reported	textfile	2	TRUE
rs118101266	T	G	T	G	0.411941	-0.0176	0.00806785	0.01963	FALSE	FALSE	FALSE	finn-b-O15_POSTPART_DEPR	7	52136993	0.0655	NA	0.788301	Postpartum depression	FALSE	rs118101266	rs118101266	NA	NA	NA	NA	Postpartum depression	Postpartum depression || ||	TRUE	igd	GCST90200007	3-methoxycatechol sulfate (2) levels	7	52069297	0.0914875	6.7094e-06	7286	TRUE	reported	textfile	2	TRUE
rs141596626	A	G	A	G	0.500991	0.0882	0.00647026	0.01538	FALSE	FALSE	FALSE	finn-b-O15_POSTPART_DEPR	18	38324237	0.0731	NA	0.2278	Postpartum depression	FALSE	rs141596626	rs141596626	NA	NA	NA	NA	Postpartum depression	Postpartum depression || ||	TRUE	igd	GCST90200007	3-methoxycatechol sulfate (2) levels	18	40744273	0.100791	6.67559e-07	7286	TRUE	reported	textfile	2	TRUE
rs142232430	A	G	A	G	0.397639	-0.1395	0.0108003	0.006158	FALSE	FALSE	FALSE	finn-b-O15_POSTPART_DEPR	3	159037670	0.1265	NA	0.2703	Postpartum depression	FALSE	rs142232430	rs142232430	NA	NA	NA	NA	Postpartum depression	Postpartum depression || ||	TRUE	igd	GCST90200007	3-methoxycatechol sulfate (2) levels	3	159319881	0.0789083	4.67333e-07	7286	TRUE	reported	textfile	2	TRUE
rs144886872	G	A	G	A	0.418993	-0.169	0.0116391	0.002725	FALSE	FALSE	FALSE	finn-b-O15_POSTPART_DEPR	7	135692555	0.1853	NA	0.3617	Postpartum depression	FALSE	rs144886872	rs144886872	NA	NA	NA	NA	Postpartum depression	Postpartum depression || ||	TRUE	igd	GCST90200007	3-methoxycatechol sulfate (2) levels	7	136007807	0.0763485	4.06754e-08	7286	TRUE	reported	textfile	2	TRUE
rs2027378	G	T	G	T	0.0986684	0.0223	0.83805	0.8272	FALSE	FALSE	FALSE	finn-b-O15_POSTPART_DEPR	10	6940378	0.0237	NA	0.347	Postpartum depression	FALSE	rs2027378	rs2027378	NA	NA	NA	NA	Postpartum depression	Postpartum depression || ||	TRUE	igd	GCST90200007	3-methoxycatechol sulfate (2) levels	10	6898416	0.022123	8.19651e-06	7286	TRUE	reported	textfile	2	TRUE
rs2112460	A	G	A	G	0.0767993	-0.0136	0.487295	0.5037	FALSE	FALSE	FALSE	finn-b-O15_POSTPART_DEPR	19	13590412	0.0182	NA	0.4558	Postpartum depression	FALSE	rs2112460	rs2112460	NA	NA	NA	NA	Postpartum depression	Postpartum depression || ||	TRUE	igd	GCST90200007	3-methoxycatechol sulfate (2) levels	19	13479598	0.0162018	2.13543e-06	7286	TRUE	reported	textfile	2	TRUE
rs3128372	G	C	G	C	0.0818875	-0.0051	0.650523	0.6318	FALSE	TRUE	FALSE	finn-b-O15_POSTPART_DEPR	1	112857586	0.0187	NA	0.7861	Postpartum depression	FALSE	rs3128372	rs3128372	NA	NA	NA	NA	Postpartum depression	Postpartum depression || ||	TRUE	igd	GCST90200007	3-methoxycatechol sulfate (2) levels	1	112314964	0.0179258	4.92103e-06	7286	TRUE	reported	textfile	2	TRUE
rs4611006	C	T	C	T	0.0782356	-0.0054	0.316411	0.2918	FALSE	FALSE	FALSE	finn-b-O15_POSTPART_DEPR	1	223545114	0.0199	NA	0.7858	Postpartum depression	FALSE	rs4611006	rs4611006	NA	NA	NA	NA	Postpartum depression	Postpartum depression || ||	TRUE	igd	GCST90200007	3-methoxycatechol sulfate (2) levels	1	223371772	0.0175621	8.39715e-06	7286	TRUE	reported	textfile	2	TRUE
rs4945580	G	C	G	C	-0.169831	0.0415	0.0500484	0.06711	FALSE	TRUE	FALSE	finn-b-O15_POSTPART_DEPR	6	117578012	0.036	NA	0.2486	Postpartum depression	FALSE	rs4945580	rs4945580	NA	NA	NA	NA	Postpartum depression	Postpartum depression || ||	TRUE	igd	GCST90200007	3-methoxycatechol sulfate (2) levels	6	117256849	0.0374888	5.89364e-06	7286	TRUE	reported	textfile	2	TRUE
rs56681315	T	C	T	C	0.120369	-0.0045	0.111959	0.1424	FALSE	FALSE	FALSE	finn-b-O15_POSTPART_DEPR	14	33910777	0.0262	NA	0.8647	Postpartum depression	FALSE	rs56681315	rs56681315	NA	NA	NA	NA	Postpartum depression	Postpartum depression || ||	TRUE	igd	GCST90200007	3-methoxycatechol sulfate (2) levels	14	33441571	0.0264445	5.32027e-06	7286	TRUE	reported	textfile	2	TRUE
rs62273053	A	G	A	G	0.335042	0.0926	0.0126722	0.003125	FALSE	FALSE	FALSE	finn-b-O15_POSTPART_DEPR	3	146577200	0.1652	NA	0.5752	Postpartum depression	FALSE	rs62273053	rs62273053	NA	NA	NA	NA	Postpartum depression	Postpartum depression || ||	TRUE	igd	GCST90200007	3-methoxycatechol sulfate (2) levels	3	146859413	0.0728876	4.29242e-06	7286	TRUE	reported	textfile	2	TRUE
rs62428058	A	G	A	G	0.134476	-0.035	0.0877132	0.07732	FALSE	FALSE	FALSE	finn-b-O15_POSTPART_DEPR	6	122052090	0.0338	NA	0.2999	Postpartum depression	FALSE	rs62428058	rs62428058	NA	NA	NA	NA	Postpartum depression	Postpartum depression || ||	TRUE	igd	GCST90200007	3-methoxycatechol sulfate (2) levels	6	121730944	0.0291841	4.06839e-06	7286	TRUE	reported	textfile	2	TRUE
rs71523652	T	A	T	A	0.0909097	-0.0015	0.239586	0.283	FALSE	TRUE	FALSE	finn-b-O15_POSTPART_DEPR	8	4767483	0.02	NA	0.9403	Postpartum depression	FALSE	rs71523652	rs71523652	NA	NA	NA	NA	Postpartum depression	Postpartum depression || ||	TRUE	igd	GCST90200007	3-methoxycatechol sulfate (2) levels	8	4909961	0.0191394	2.03557e-06	7286	TRUE	reported	textfile	2	TRUE
rs73006493	C	T	C	T	-0.149264	-0.0617	0.0623104	0.03392	FALSE	FALSE	FALSE	finn-b-O15_POSTPART_DEPR	11	109237272	0.0504	NA	0.2206	Postpartum depression	FALSE	rs73006493	rs73006493	NA	NA	NA	NA	Postpartum depression	Postpartum depression || ||	TRUE	igd	GCST90200007	3-methoxycatechol sulfate (2) levels	11	109366546	0.0336821	9.35548e-06	7286	TRUE	reported	textfile	2	TRUE
rs7665238	A	G	A	G	0.0854025	0.0177	0.747536	0.8313	FALSE	FALSE	FALSE	finn-b-O15_POSTPART_DEPR	4	124329732	0.0244	NA	0.4662	Postpartum depression	FALSE	rs7665238	rs7665238	NA	NA	NA	NA	Postpartum depression	Postpartum depression || ||	TRUE	igd	GCST90200007	3-methoxycatechol sulfate (2) levels	4	123408577	0.0187425	5.19845e-06	7286	TRUE	reported	textfile	2	TRUE
rs7935436	C	T	C	T	0.0796945	0.0084	0.338448	0.3626	FALSE	FALSE	FALSE	finn-b-O15_POSTPART_DEPR	11	81258898	0.0189	NA	0.6566	Postpartum depression	FALSE	rs7935436	rs7935436	NA	NA	NA	NA	Postpartum depression	Postpartum depression || ||	TRUE	igd	GCST90200007	3-methoxycatechol sulfate (2) levels	11	81547856	0.0172088	3.63849e-06	7286	TRUE	reported	textfile	2	TRUE
rs1000533	C	T	C	T	-0.0744348	-0.0187	0.350884	0.3556	FALSE	FALSE	FALSE	finn-b-O15_POSTPART_DEPR	1	168282491	0.0188	NA	0.3203	Postpartum depression	FALSE	rs1000533	rs1000533	NA	NA	NA	NA	Postpartum depression	Postpartum depression || ||	TRUE	igd	GCST90201012	3-methyl-2-oxovalerate to 3-methyl-2-oxobutyrate ratio	1	168313253	0.016144	4.01341e-06	8200	TRUE	reported	textfile	2	TRUE
rs111526650	C	G	C	G	0.35998	0.2591	0.00884521	0.002442	FALSE	TRUE	FALSE	finn-b-O15_POSTPART_DEPR	21	39762535	0.1891	NA	0.1706	Postpartum depression	FALSE	rs111526650	rs111526650	NA	NA	NA	NA	Postpartum depression	Postpartum depression || ||	TRUE	igd	GCST90201012	3-methyl-2-oxovalerate to 3-methyl-2-oxobutyrate ratio	21	38390613	0.0808962	8.59107e-06	8200	TRUE	reported	textfile	2	TRUE
rs111948662	A	G	A	G	-0.229599	0.0534	0.0255551	0.0214	FALSE	FALSE	FALSE	finn-b-O15_POSTPART_DEPR	11	122459660	0.0635	NA	0.4002	Postpartum depression	FALSE	rs111948662	rs111948662	NA	NA	NA	NA	Postpartum depression	Postpartum depression || ||	TRUE	igd	GCST90201012	3-methyl-2-oxovalerate to 3-methyl-2-oxobutyrate ratio	11	122588952	0.0481402	1.84786e-06	8200	TRUE	reported	textfile	2	TRUE
rs11612260	G	A	G	A	0.231322	-0.1469	0.0235527	0.01597	FALSE	FALSE	FALSE	finn-b-O15_POSTPART_DEPR	12	56806686	0.0746	NA	0.0487798	Postpartum depression	FALSE	rs11612260	rs11612260	NA	NA	NA	NA	Postpartum depression	Postpartum depression || ||	TRUE	igd	GCST90201012	3-methyl-2-oxovalerate to 3-methyl-2-oxobutyrate ratio	12	56412902	0.0502245	4.10972e-06	8200	TRUE	reported	textfile	2	TRUE
rs12584035	G	A	G	A	0.101695	0.0078	0.132434	0.09561	FALSE	FALSE	FALSE	finn-b-O15_POSTPART_DEPR	13	51710956	0.0306	NA	0.7986	Postpartum depression	FALSE	rs12584035	rs12584035	NA	NA	NA	NA	Postpartum depression	Postpartum depression || ||	TRUE	igd	GCST90201012	3-methyl-2-oxovalerate to 3-methyl-2-oxobutyrate ratio	13	51136820	0.0223658	5.44436e-06	8200	TRUE	reported	textfile	2	TRUE
rs12676561	C	T	C	T	-0.0736734	-0.0349	0.308162	0.2085	FALSE	FALSE	FALSE	finn-b-O15_POSTPART_DEPR	8	134977914	0.0224	NA	0.1193	Postpartum depression	FALSE	rs12676561	rs12676561	NA	NA	NA	NA	Postpartum depression	Postpartum depression || ||	TRUE	igd	GCST90201012	3-methyl-2-oxovalerate to 3-methyl-2-oxobutyrate ratio	8	133965671	0.0164069	7.1094e-06	8200	TRUE	reported	textfile	2	TRUE
rs140189036	C	T	C	T	0.20402	0.061	0.0285872	0.005127	FALSE	FALSE	FALSE	finn-b-O15_POSTPART_DEPR	6	166801595	0.1288	NA	0.6359	Postpartum depression	FALSE	rs140189036	rs140189036	NA	NA	NA	NA	Postpartum depression	Postpartum depression || ||	TRUE	igd	GCST90201012	3-methyl-2-oxovalerate to 3-methyl-2-oxobutyrate ratio	6	166388107	0.0457611	8.25831e-06	8200	TRUE	reported	textfile	2	TRUE
rs140605392	A	G	A	G	-0.403794	0.1617	0.00688045	0.001486	FALSE	FALSE	FALSE	finn-b-O15_POSTPART_DEPR	2	26676467	0.238	NA	0.4969	Postpartum depression	FALSE	rs140605392	rs140605392	NA	NA	NA	NA	Postpartum depression	Postpartum depression || ||	TRUE	igd	GCST90201012	3-methyl-2-oxovalerate to 3-methyl-2-oxobutyrate ratio	2	26453599	0.0905641	8.24762e-06	8200	TRUE	reported	textfile	2	TRUE
rs150882021	A	G	A	G	0.161945	0.0652	0.0473658	0.02028	FALSE	FALSE	FALSE	finn-b-O15_POSTPART_DEPR	5	35107045	0.0646	NA	0.3128	Postpartum depression	FALSE	rs150882021	rs150882021	NA	NA	NA	NA	Postpartum depression	Postpartum depression || ||	TRUE	igd	GCST90201012	3-methyl-2-oxovalerate to 3-methyl-2-oxobutyrate ratio	5	35106943	0.0358207	6.1554e-06	8200	TRUE	reported	textfile	2	TRUE
rs17697795	A	G	A	G	-0.0740641	0.0173	0.326638	0.1857	FALSE	FALSE	FALSE	finn-b-O15_POSTPART_DEPR	16	87159799	0.0235	NA	0.4609	Postpartum depression	FALSE	rs17697795	rs17697795	NA	NA	NA	NA	Postpartum depression	Postpartum depression || ||	TRUE	igd	GCST90201012	3-methyl-2-oxovalerate to 3-methyl-2-oxobutyrate ratio	16	87126193	0.0164114	6.39252e-06	8200	TRUE	reported	textfile	2	TRUE
rs2164029	G	A	G	A	-0.0763181	0.0195	0.369143	0.338	FALSE	FALSE	FALSE	finn-b-O15_POSTPART_DEPR	18	20831009	0.0191	NA	0.3074	Postpartum depression	FALSE	rs2164029	rs2164029	NA	NA	NA	NA	Postpartum depression	Postpartum depression || ||	TRUE	igd	GCST90201012	3-methyl-2-oxovalerate to 3-methyl-2-oxobutyrate ratio	18	23251045	0.0160576	2.0066e-06	8200	TRUE	reported	textfile	2	TRUE
rs4847350	C	T	C	T	-0.0726322	-0.0199	0.343336	0.3557	FALSE	FALSE	FALSE	finn-b-O15_POSTPART_DEPR	1	95190365	0.0189	NA	0.2912	Postpartum depression	FALSE	rs4847350	rs4847350	NA	NA	NA	NA	Postpartum depression	Postpartum depression || ||	TRUE	igd	GCST90201012	3-methyl-2-oxovalerate to 3-methyl-2-oxobutyrate ratio	1	94724809	0.0160796	6.27065e-06	8200	TRUE	reported	textfile	2	TRUE
rs55714514	C	T	C	T	-0.0859672	-0.0179	0.806544	0.7674	FALSE	FALSE	FALSE	finn-b-O15_POSTPART_DEPR	9	86658762	0.0213	NA	0.4	Postpartum depression	FALSE	rs55714514	rs55714514	NA	NA	NA	NA	Postpartum depression	Postpartum depression || ||	TRUE	igd	GCST90201012	3-methyl-2-oxovalerate to 3-methyl-2-oxobutyrate ratio	9	84043847	0.0193239	8.63728e-06	8200	TRUE	reported	textfile	2	TRUE
rs56299996	C	T	C	T	0.114589	-0.0308	0.103744	0.06859	FALSE	FALSE	FALSE	finn-b-O15_POSTPART_DEPR	12	86337109	0.036	NA	0.3929	Postpartum depression	FALSE	rs56299996	rs56299996	NA	NA	NA	NA	Postpartum depression	Postpartum depression || ||	TRUE	igd	GCST90201012	3-methyl-2-oxovalerate to 3-methyl-2-oxobutyrate ratio	12	85943330	0.0247027	3.50579e-06	8200	TRUE	reported	textfile	2	TRUE
rs59647005	T	C	T	C	0.36289	-0.2224	0.00933724	0.00109	FALSE	FALSE	FALSE	finn-b-O15_POSTPART_DEPR	14	88441919	0.2792	NA	0.4257	Postpartum depression	FALSE	rs59647005	rs59647005	NA	NA	NA	NA	Postpartum depression	Postpartum depression || ||	TRUE	igd	GCST90201012	3-methyl-2-oxovalerate to 3-methyl-2-oxobutyrate ratio	14	87975575	0.0790673	4.44033e-06	8200	TRUE	reported	textfile	2	TRUE
rs72695489	C	T	C	T	0.0995737	-0.0021	0.158553	0.1321	FALSE	FALSE	FALSE	finn-b-O15_POSTPART_DEPR	14	82464443	0.0269	NA	0.9365	Postpartum depression	FALSE	rs72695489	rs72695489	NA	NA	NA	NA	Postpartum depression	Postpartum depression || ||	TRUE	igd	GCST90201012	3-methyl-2-oxovalerate to 3-methyl-2-oxobutyrate ratio	14	81998099	0.0210433	2.22497e-06	8200	TRUE	reported	textfile	2	TRUE
rs75003689	T	C	T	C	0.156162	0.0071	0.0539936	0.06445	FALSE	FALSE	FALSE	finn-b-O15_POSTPART_DEPR	8	2584883	0.0374	NA	0.8502	Postpartum depression	FALSE	rs75003689	rs75003689	NA	NA	NA	NA	Postpartum depression	Postpartum depression || ||	TRUE	igd	GCST90201012	3-methyl-2-oxovalerate to 3-methyl-2-oxobutyrate ratio	8	2727343	0.0343456	5.44741e-06	8200	TRUE	reported	textfile	2	TRUE
rs76665747	A	G	A	G	-0.166812	-0.0423	0.0454212	0.02107	FALSE	FALSE	FALSE	finn-b-O15_POSTPART_DEPR	7	76957153	0.0632	NA	0.5033	Postpartum depression	FALSE	rs76665747	rs76665747	NA	NA	NA	NA	Postpartum depression	Postpartum depression || ||	TRUE	igd	GCST90201012	3-methyl-2-oxovalerate to 3-methyl-2-oxobutyrate ratio	7	77327836	0.0359952	3.58181e-06	8200	TRUE	reported	textfile	2	TRUE
rs78177403	C	A	C	A	0.321817	-0.0988	0.0192331	0.02534	FALSE	FALSE	FALSE	finn-b-O15_POSTPART_DEPR	1	108015234	0.0577	NA	0.0866902	Postpartum depression	FALSE	rs78177403	rs78177403	NA	NA	NA	NA	Postpartum depression	Postpartum depression || ||	TRUE	igd	GCST90201012	3-methyl-2-oxovalerate to 3-methyl-2-oxobutyrate ratio	1	107472612	0.0549034	4.58653e-09	8200	TRUE	reported	textfile	2	TRUE
rs79434713	A	C	A	C	-0.151492	0.021	0.0538674	0.06429	FALSE	FALSE	FALSE	finn-b-O15_POSTPART_DEPR	19	6700982	0.0371	NA	0.5706	Postpartum depression	FALSE	rs79434713	rs79434713	NA	NA	NA	NA	Postpartum depression	Postpartum depression || ||	TRUE	igd	GCST90201012	3-methyl-2-oxovalerate to 3-methyl-2-oxobutyrate ratio	19	6700971	0.0340111	8.42111e-06	8200	TRUE	reported	textfile	2	TRUE
rs10005620	A	C	A	C	0.0863954	-0.02	0.196623	0.2525	FALSE	FALSE	FALSE	finn-b-O15_POSTPART_DEPR	4	53622471	0.0208	NA	0.3364	Postpartum depression	FALSE	rs10005620	rs10005620	NA	NA	NA	NA	Postpartum depression	Postpartum depression || ||	TRUE	igd	GCST90200586	X-21471 levels	4	52756304	0.019471	9.11692e-06	7982	TRUE	reported	textfile	2	TRUE
rs113425901	T	C	T	C	-0.319025	-0.3252	0.0119979	0.002942	FALSE	FALSE	FALSE	finn-b-O15_POSTPART_DEPR	6	16851639	0.1915	NA	0.0894293	Postpartum depression	FALSE	rs113425901	rs113425901	NA	NA	NA	NA	Postpartum depression	Postpartum depression || ||	TRUE	igd	GCST90200586	X-21471 levels	6	16851408	0.0718024	8.8671e-06	7982	TRUE	reported	textfile	2	TRUE
rs113812196	A	G	A	G	-0.25625	-0.0397	0.0198971	0.02483	FALSE	FALSE	FALSE	finn-b-O15_POSTPART_DEPR	5	96032889	0.0579	NA	0.4932	Postpartum depression	FALSE	rs113812196	rs113812196	NA	NA	NA	NA	Postpartum depression	Postpartum depression || ||	TRUE	igd	GCST90200586	X-21471 levels	5	96697185	0.0555345	3.94532e-06	7982	TRUE	reported	textfile	2	TRUE
rs114114736	T	C	T	C	-0.221632	0.0723	0.0248338	0.01099	FALSE	FALSE	FALSE	finn-b-O15_POSTPART_DEPR	1	21037956	0.0904	NA	0.424	Postpartum depression	FALSE	rs114114736	rs114114736	NA	NA	NA	NA	Postpartum depression	Postpartum depression || ||	TRUE	igd	GCST90200586	X-21471 levels	1	20711463	0.0494928	7.53248e-06	7982	TRUE	reported	textfile	2	TRUE
rs116576599	T	C	T	C	0.151742	-0.0246	0.058263	0.04989	FALSE	FALSE	FALSE	finn-b-O15_POSTPART_DEPR	16	80870655	0.0421	NA	0.5593	Postpartum depression	FALSE	rs116576599	rs116576599	NA	NA	NA	NA	Postpartum depression	Postpartum depression || ||	TRUE	igd	GCST90200586	X-21471 levels	16	80836758	0.0332013	4.86864e-06	7982	TRUE	reported	textfile	2	TRUE
rs117222455	C	T	C	T	-0.237521	0.1494	0.022232	0.01475	FALSE	FALSE	FALSE	finn-b-O15_POSTPART_DEPR	7	19303920	0.0742	NA	0.0441103	Postpartum depression	FALSE	rs117222455	rs117222455	NA	NA	NA	NA	Postpartum depression	Postpartum depression || ||	TRUE	igd	GCST90200586	X-21471 levels	7	19264297	0.0526376	6.41025e-06	7982	TRUE	reported	textfile	2	TRUE
rs117988718	A	G	A	G	0.233337	-0.0034	0.0227933	0.0282	FALSE	FALSE	FALSE	finn-b-O15_POSTPART_DEPR	7	49251249	0.0553	NA	0.9513	Postpartum depression	FALSE	rs117988718	rs117988718	NA	NA	NA	NA	Postpartum depression	Postpartum depression || ||	TRUE	igd	GCST90200586	X-21471 levels	7	49211653	0.0520922	7.48857e-06	7982	TRUE	reported	textfile	2	TRUE
rs1260333	G	A	G	A	-0.0833185	0.0115	0.541269	0.6058	FALSE	FALSE	FALSE	finn-b-O15_POSTPART_DEPR	2	27750545	0.0185	NA	0.5345	Postpartum depression	TRUE	rs1260333	rs2950835	A	G	A	G	Postpartum depression	Postpartum depression || ||	TRUE	igd	GCST90200586	X-21471 levels	2	27525757	0.0155065	7.73736e-08	7982	TRUE	reported	textfile	2	TRUE
rs146939592	G	A	G	A	0.328913	-0.1128	0.0136278	0.01652	FALSE	FALSE	FALSE	finn-b-O15_POSTPART_DEPR	4	39823518	0.0717	NA	0.1155	Postpartum depression	FALSE	rs146939592	rs146939592	NA	NA	NA	NA	Postpartum depression	Postpartum depression || ||	TRUE	igd	GCST90200586	X-21471 levels	4	39821898	0.0666354	7.97394e-07	7982	TRUE	reported	textfile	2	TRUE
rs148544135	G	A	G	A	0.333838	-0.0363	0.010363	0.05069	FALSE	FALSE	FALSE	finn-b-O15_POSTPART_DEPR	14	77428125	0.0413	NA	0.3791	Postpartum depression	FALSE	rs148544135	rs148544135	NA	NA	NA	NA	Postpartum depression	Postpartum depression || ||	TRUE	igd	GCST90200586	X-21471 levels	14	76961782	0.0753431	9.38383e-06	7982	TRUE	reported	textfile	2	TRUE
rs212100	C	T	C	T	0.331612	0.0343	0.841223	0.8468	FALSE	FALSE	FALSE	finn-b-O15_POSTPART_DEPR	19	48376995	0.025	NA	0.1699	Postpartum depression	FALSE	rs212100	rs212100	NA	NA	NA	NA	Postpartum depression	Postpartum depression || ||	TRUE	igd	GCST90200586	X-21471 levels	19	47873738	0.0210966	1.12539e-55	7982	TRUE	reported	textfile	2	TRUE
rs2178720	T	C	T	C	-0.084673	-0.0286	0.249968	0.2979	FALSE	FALSE	FALSE	finn-b-O15_POSTPART_DEPR	16	7269847	0.0198	NA	0.1477	Postpartum depression	FALSE	rs2178720	rs2178720	NA	NA	NA	NA	Postpartum depression	Postpartum depression || ||	TRUE	igd	GCST90200586	X-21471 levels	16	7219846	0.0179583	2.4174e-06	7982	TRUE	reported	textfile	2	TRUE
rs35249383	A	T	A	T	-0.270569	-0.0049	0.0189651	0.004731	FALSE	TRUE	FALSE	finn-b-O15_POSTPART_DEPR	9	131361028	0.1303	NA	0.97	Postpartum depression	FALSE	rs35249383	rs35249383	NA	NA	NA	NA	Postpartum depression	Postpartum depression || ||	TRUE	igd	GCST90200586	X-21471 levels	9	128598749	0.0568194	1.91773e-06	7982	TRUE	reported	textfile	2	TRUE
rs3789505	T	C	T	C	0.171932	-0.0016	0.0442048	0.04859	FALSE	FALSE	FALSE	finn-b-O15_POSTPART_DEPR	1	6342345	0.042	NA	0.9687	Postpartum depression	FALSE	rs3789505	rs3789505	NA	NA	NA	NA	Postpartum depression	Postpartum depression || ||	TRUE	igd	GCST90200586	X-21471 levels	1	6282285	0.0375928	4.79544e-06	7982	TRUE	reported	textfile	2	TRUE
rs59683852	A	G	A	G	-0.610797	0.0464	0.00470278	0.03216	FALSE	FALSE	FALSE	finn-b-O15_POSTPART_DEPR	7	91746400	0.0512	NA	0.3641	Postpartum depression	FALSE	rs59683852	rs59683852	NA	NA	NA	NA	Postpartum depression	Postpartum depression || ||	TRUE	igd	GCST90200586	X-21471 levels	7	92117086	0.113088	6.62472e-08	7982	TRUE	reported	textfile	2	TRUE
rs61780033	A	G	A	G	-0.248312	-0.1422	0.0199746	0.004837	FALSE	FALSE	FALSE	finn-b-O15_POSTPART_DEPR	1	39311155	0.1343	NA	0.2896	Postpartum depression	FALSE	rs61780033	rs61780033	NA	NA	NA	NA	Postpartum depression	Postpartum depression || ||	TRUE	igd	GCST90200586	X-21471 levels	1	38845483	0.0556231	8.03771e-06	7982	TRUE	reported	textfile	2	TRUE
rs6876434	C	T	C	T	0.0889546	-0.0092	0.704043	0.6973	FALSE	FALSE	FALSE	finn-b-O15_POSTPART_DEPR	5	54317840	0.0197	NA	0.6401	Postpartum depression	FALSE	rs6876434	rs6876434	NA	NA	NA	NA	Postpartum depression	Postpartum depression || ||	TRUE	igd	GCST90200586	X-21471 levels	5	55022012	0.0174087	3.22557e-07	7982	TRUE	reported	textfile	2	TRUE
rs72838129	C	T	C	T	-0.580097	-0.0154	0.0572486	0.02587	FALSE	FALSE	FALSE	finn-b-O15_POSTPART_DEPR	10	101604481	0.057	NA	0.7871	Postpartum depression	FALSE	rs72838129	rs72838129	NA	NA	NA	NA	Postpartum depression	Postpartum depression || ||	TRUE	igd	GCST90200586	X-21471 levels	10	99844724	0.0327696	4.0247e-70	7982	TRUE	reported	textfile	2	TRUE
rs75369470	T	C	T	C	0.230255	0.1221	0.0240918	0.008561	FALSE	FALSE	FALSE	finn-b-O15_POSTPART_DEPR	16	10197951	0.0987	NA	0.2161	Postpartum depression	FALSE	rs75369470	rs75369470	NA	NA	NA	NA	Postpartum depression	Postpartum depression || ||	TRUE	igd	GCST90200586	X-21471 levels	16	10104094	0.0503223	4.74838e-06	7982	TRUE	reported	textfile	2	TRUE
rs77100631	G	A	G	A	-0.161227	0.0286	0.0574074	0.1023	FALSE	FALSE	FALSE	finn-b-O15_POSTPART_DEPR	17	76034570	0.0301	NA	0.3427	Postpartum depression	TRUE	rs77100631	rs62078555	G	A	T	C	Postpartum depression	Postpartum depression || ||	TRUE	igd	GCST90200586	X-21471 levels	17	78006774	0.0337304	1.75407e-06	7982	TRUE	reported	textfile	2	TRUE
rs841217	C	T	C	T	-0.0767432	0.0317	0.534665	0.5516	FALSE	FALSE	FALSE	finn-b-O15_POSTPART_DEPR	16	4746392	0.0182	NA	0.0809003	Postpartum depression	FALSE	rs841217	rs841217	NA	NA	NA	NA	Postpartum depression	Postpartum depression || ||	TRUE	igd	GCST90200586	X-21471 levels	16	4696391	0.0157658	1.12908e-06	7982	TRUE	reported	textfile	2	TRUE
rs10005957	T	C	T	C	-0.184216	0.1158	0.0416212	0.02302	FALSE	FALSE	FALSE	finn-b-O15_POSTPART_DEPR	4	114258996	0.06	NA	0.0538803	Postpartum depression	FALSE	rs10005957	rs10005957	NA	NA	NA	NA	Postpartum depression	Postpartum depression || ||	TRUE	igd	GCST90200243	Hydroxypalmitoyl sphingomyelin (d18:1/16:0(OH)) levels	4	113337840	0.0378129	1.10597e-06	8260	TRUE	reported	textfile	2	TRUE
rs113583332	A	G	A	G	0.193077	-0.0188	0.0355654	0.02055	FALSE	FALSE	FALSE	finn-b-O15_POSTPART_DEPR	11	92855082	0.065	NA	0.7719	Postpartum depression	FALSE	rs113583332	rs113583332	NA	NA	NA	NA	Postpartum depression	Postpartum depression || ||	TRUE	igd	GCST90200243	Hydroxypalmitoyl sphingomyelin (d18:1/16:0(OH)) levels	11	93121916	0.0408548	2.29073e-06	8260	TRUE	reported	textfile	2	TRUE
rs114372900	T	G	T	G	-0.321109	-0.0143	0.0142454	0.009831	FALSE	FALSE	FALSE	finn-b-O15_POSTPART_DEPR	4	72489719	0.0968	NA	0.8828	Postpartum depression	FALSE	rs114372900	rs114372900	NA	NA	NA	NA	Postpartum depression	Postpartum depression || ||	TRUE	igd	GCST90200243	Hydroxypalmitoyl sphingomyelin (d18:1/16:0(OH)) levels	4	71624002	0.0639159	5.06252e-07	8260	TRUE	reported	textfile	2	TRUE
rs116557385	T	A	T	A	0.184715	-0.0223	0.0394314	0.04583	FALSE	TRUE	FALSE	finn-b-O15_POSTPART_DEPR	1	98938120	0.044	NA	0.611699	Postpartum depression	FALSE	rs116557385	rs116557385	NA	NA	NA	NA	Postpartum depression	Postpartum depression || ||	TRUE	igd	GCST90200243	Hydroxypalmitoyl sphingomyelin (d18:1/16:0(OH)) levels	1	98472564	0.0388494	1.98786e-06	8260	TRUE	reported	textfile	2	TRUE
rs12338432	C	T	C	T	-0.276198	0.0508	0.0147291	0.00731	FALSE	FALSE	FALSE	finn-b-O15_POSTPART_DEPR	9	23133105	0.1068	NA	0.6343	Postpartum depression	FALSE	rs12338432	rs12338432	NA	NA	NA	NA	Postpartum depression	Postpartum depression || ||	TRUE	igd	GCST90200243	Hydroxypalmitoyl sphingomyelin (d18:1/16:0(OH)) levels	9	23133106	0.0625174	9.96423e-06	8260	TRUE	reported	textfile	2	TRUE
rs138106374	A	G	A	G	0.220026	-0.0675	0.026616	0.04659	FALSE	FALSE	FALSE	finn-b-O15_POSTPART_DEPR	16	8104547	0.0432	NA	0.1178	Postpartum depression	FALSE	rs138106374	rs138106374	NA	NA	NA	NA	Postpartum depression	Postpartum depression || ||	TRUE	igd	GCST90200243	Hydroxypalmitoyl sphingomyelin (d18:1/16:0(OH)) levels	16	8054545	0.0468771	2.68346e-06	8260	TRUE	reported	textfile	2	TRUE
rs17159433	G	A	G	A	0.259131	0.0552	0.0176035	0.02676	FALSE	FALSE	FALSE	finn-b-O15_POSTPART_DEPR	7	84522476	0.0557	NA	0.3219	Postpartum depression	FALSE	rs17159433	rs17159433	NA	NA	NA	NA	Postpartum depression	Postpartum depression || ||	TRUE	igd	GCST90200243	Hydroxypalmitoyl sphingomyelin (d18:1/16:0(OH)) levels	7	84893160	0.0574328	6.42494e-06	8260	TRUE	reported	textfile	2	TRUE
rs174568	T	C	T	C	0.281473	-0.0016	0.338794	0.4143	FALSE	FALSE	FALSE	finn-b-O15_POSTPART_DEPR	11	61593816	0.0183	NA	0.9291	Postpartum depression	FALSE	rs174568	rs174568	NA	NA	NA	NA	Postpartum depression	Postpartum depression || ||	TRUE	igd	GCST90200243	Hydroxypalmitoyl sphingomyelin (d18:1/16:0(OH)) levels	11	61826344	0.0156069	1.03188e-72	8260	TRUE	reported	textfile	2	TRUE
rs2117347	C	T	C	T	0.0697622	0.0116	0.489268	0.5854	FALSE	FALSE	FALSE	finn-b-O15_POSTPART_DEPR	7	1557967	0.0183	NA	0.5278	Postpartum depression	FALSE	rs2117347	rs2117347	NA	NA	NA	NA	Postpartum depression	Postpartum depression || ||	TRUE	igd	GCST90200243	Hydroxypalmitoyl sphingomyelin (d18:1/16:0(OH)) levels	7	1518331	0.0150425	3.5234e-06	8260	TRUE	reported	textfile	2	TRUE
rs2240466	A	G	A	G	0.11771	-0.0332	0.119411	0.126	FALSE	FALSE	FALSE	finn-b-O15_POSTPART_DEPR	7	72856269	0.0273	NA	0.2238	Postpartum depression	FALSE	rs2240466	rs2240466	NA	NA	NA	NA	Postpartum depression	Postpartum depression || ||	TRUE	igd	GCST90200243	Hydroxypalmitoyl sphingomyelin (d18:1/16:0(OH)) levels	7	73441939	0.0230896	3.43328e-07	8260	TRUE	reported	textfile	2	TRUE
rs2315065	A	C	A	C	0.129803	-0.0159	0.0876365	0.06318	FALSE	FALSE	FALSE	finn-b-O15_POSTPART_DEPR	6	161108144	0.0374	NA	0.6698	Postpartum depression	FALSE	rs2315065	rs2315065	NA	NA	NA	NA	Postpartum depression	Postpartum depression || ||	TRUE	igd	GCST90200243	Hydroxypalmitoyl sphingomyelin (d18:1/16:0(OH)) levels	6	160687112	0.0268117	1.28997e-06	8260	TRUE	reported	textfile	2	TRUE
rs28795074	A	G	A	G	-0.167131	0.0074	0.075	0.07074	FALSE	FALSE	FALSE	finn-b-O15_POSTPART_DEPR	19	45436657	0.036	NA	0.838	Postpartum depression	FALSE	rs28795074	rs28795074	NA	NA	NA	NA	Postpartum depression	Postpartum depression || ||	TRUE	igd	GCST90200243	Hydroxypalmitoyl sphingomyelin (d18:1/16:0(OH)) levels	19	44933400	0.0298664	2.19404e-08	8260	TRUE	reported	textfile	2	TRUE
rs3736228	T	C	T	C	-0.111867	0.0008	0.145273	0.0516	FALSE	FALSE	FALSE	finn-b-O15_POSTPART_DEPR	11	68201295	0.0414	NA	0.9838	Postpartum depression	FALSE	rs3736228	rs3736228	NA	NA	NA	NA	Postpartum depression	Postpartum depression || ||	TRUE	igd	GCST90200243	Hydroxypalmitoyl sphingomyelin (d18:1/16:0(OH)) levels	11	68433827	0.0213966	1.71121e-07	8260	TRUE	reported	textfile	2	TRUE
rs3756963	C	T	C	T	-0.0846737	0.01	0.247179	0.1338	FALSE	FALSE	FALSE	finn-b-O15_POSTPART_DEPR	6	11022154	0.0267	NA	0.7092	Postpartum depression	FALSE	rs3756963	rs3756963	NA	NA	NA	NA	Postpartum depression	Postpartum depression || ||	TRUE	igd	GCST90200243	Hydroxypalmitoyl sphingomyelin (d18:1/16:0(OH)) levels	6	11021921	0.017413	1.1582e-06	8260	TRUE	reported	textfile	2	TRUE
rs375938	A	G	A	G	0.0686571	-0.0014	0.403623	0.3858	FALSE	FALSE	FALSE	finn-b-O15_POSTPART_DEPR	17	15245157	0.0185	NA	0.9393	Postpartum depression	FALSE	rs375938	rs375938	NA	NA	NA	NA	Postpartum depression	Postpartum depression || ||	TRUE	igd	GCST90200243	Hydroxypalmitoyl sphingomyelin (d18:1/16:0(OH)) levels	17	15341840	0.0153336	7.55037e-06	8260	TRUE	reported	textfile	2	TRUE
rs4742750	A	G	A	G	0.111966	0.0374	0.143065	0.1722	FALSE	FALSE	FALSE	finn-b-O15_POSTPART_DEPR	9	101725919	0.0239	NA	0.1175	Postpartum depression	FALSE	rs4742750	rs4742750	NA	NA	NA	NA	Postpartum depression	Postpartum depression || ||	TRUE	igd	GCST90200243	Hydroxypalmitoyl sphingomyelin (d18:1/16:0(OH)) levels	9	98963637	0.0214244	1.73139e-07	8260	TRUE	reported	textfile	2	TRUE
rs482282	A	G	A	G	0.0680071	0.0045	0.506247	0.5615	FALSE	FALSE	FALSE	finn-b-O15_POSTPART_DEPR	18	51765409	0.0183	NA	0.8045	Postpartum depression	FALSE	rs482282	rs482282	NA	NA	NA	NA	Postpartum depression	Postpartum depression || ||	TRUE	igd	GCST90200243	Hydroxypalmitoyl sphingomyelin (d18:1/16:0(OH)) levels	18	54239039	0.0151632	7.29085e-06	8260	TRUE	reported	textfile	2	TRUE
rs55698751	G	A	G	A	0.340571	0.0631	0.00986001	0.002854	FALSE	FALSE	FALSE	finn-b-O15_POSTPART_DEPR	1	64442551	0.1828	NA	0.730099	Postpartum depression	FALSE	rs55698751	rs55698751	NA	NA	NA	NA	Postpartum depression	Postpartum depression || ||	TRUE	igd	GCST90200243	Hydroxypalmitoyl sphingomyelin (d18:1/16:0(OH)) levels	1	63976879	0.0755595	6.56501e-06	8260	TRUE	reported	textfile	2	TRUE
rs56052006	A	G	A	G	0.26461	-0.1207	0.0165796	0.0118	FALSE	FALSE	FALSE	finn-b-O15_POSTPART_DEPR	8	125573647	0.0852	NA	0.1568	Postpartum depression	FALSE	rs56052006	rs56052006	NA	NA	NA	NA	Postpartum depression	Postpartum depression || ||	TRUE	igd	GCST90200243	Hydroxypalmitoyl sphingomyelin (d18:1/16:0(OH)) levels	8	124561406	0.0588982	7.03374e-06	8260	TRUE	reported	textfile	2	TRUE
rs59771628	C	A	C	A	0.0717336	0.0227	0.466226	0.4644	FALSE	FALSE	FALSE	finn-b-O15_POSTPART_DEPR	3	100219086	0.018	NA	0.2079	Postpartum depression	FALSE	rs59771628	rs59771628	NA	NA	NA	NA	Postpartum depression	Postpartum depression || ||	TRUE	igd	GCST90200243	Hydroxypalmitoyl sphingomyelin (d18:1/16:0(OH)) levels	3	100500242	0.0150877	1.99012e-06	8260	TRUE	reported	textfile	2	TRUE
rs639709	C	G	C	G	0.0742336	-0.0029	0.287074	0.2281	FALSE	TRUE	FALSE	finn-b-O15_POSTPART_DEPR	5	103311439	0.0216	NA	0.8935	Postpartum depression	FALSE	rs639709	rs639709	NA	NA	NA	NA	Postpartum depression	Postpartum depression || ||	TRUE	igd	GCST90200243	Hydroxypalmitoyl sphingomyelin (d18:1/16:0(OH)) levels	5	103975738	0.0167215	9.02066e-06	8260	TRUE	reported	textfile	2	TRUE
rs6471322	A	G	A	G	-0.0810044	0.0452	0.635432	0.6759	FALSE	FALSE	FALSE	finn-b-O15_POSTPART_DEPR	8	93162375	0.0193	NA	0.0192699	Postpartum depression	FALSE	rs6471322	rs6471322	NA	NA	NA	NA	Postpartum depression	Postpartum depression || ||	TRUE	igd	GCST90200243	Hydroxypalmitoyl sphingomyelin (d18:1/16:0(OH)) levels	8	92150147	0.015584	2.01536e-07	8260	TRUE	reported	textfile	2	TRUE
rs6937870	T	C	T	C	0.0783475	-0.0157	0.263694	0.3447	FALSE	FALSE	FALSE	finn-b-O15_POSTPART_DEPR	6	107927883	0.019	NA	0.4087	Postpartum depression	FALSE	rs6937870	rs6937870	NA	NA	NA	NA	Postpartum depression	Postpartum depression || ||	TRUE	igd	GCST90200243	Hydroxypalmitoyl sphingomyelin (d18:1/16:0(OH)) levels	6	107606679	0.0169493	3.79224e-06	8260	TRUE	reported	textfile	2	TRUE
rs72940873	G	T	G	T	0.137825	-0.0129	0.0702053	0.06864	FALSE	FALSE	FALSE	finn-b-O15_POSTPART_DEPR	11	20416589	0.0357	NA	0.717599	Postpartum depression	FALSE	rs72940873	rs72940873	NA	NA	NA	NA	Postpartum depression	Postpartum depression || ||	TRUE	igd	GCST90200243	Hydroxypalmitoyl sphingomyelin (d18:1/16:0(OH)) levels	11	20395043	0.02942	2.8033e-06	8260	TRUE	reported	textfile	2	TRUE
rs73177473	T	A	T	A	-0.138356	0.0094	0.0644493	0.0864	FALSE	TRUE	FALSE	finn-b-O15_POSTPART_DEPR	2	11814010	0.0324	NA	0.7723	Postpartum depression	FALSE	rs73177473	rs73177473	NA	NA	NA	NA	Postpartum depression	Postpartum depression || ||	TRUE	igd	GCST90200243	Hydroxypalmitoyl sphingomyelin (d18:1/16:0(OH)) levels	2	11673884	0.0305542	5.94815e-06	8260	TRUE	reported	textfile	2	TRUE
rs74473137	A	G	A	G	-0.249778	0.1022	0.0199708	0.01314	FALSE	FALSE	FALSE	finn-b-O15_POSTPART_DEPR	6	82287176	0.0802	NA	0.2028	Postpartum depression	FALSE	rs74473137	rs74473137	NA	NA	NA	NA	Postpartum depression	Postpartum depression || ||	TRUE	igd	GCST90200243	Hydroxypalmitoyl sphingomyelin (d18:1/16:0(OH)) levels	6	81577459	0.0536481	3.22636e-06	8260	TRUE	reported	textfile	2	TRUE
rs79209503	T	C	T	C	-0.221151	0.0144	0.0246051	0.02661	FALSE	FALSE	FALSE	finn-b-O15_POSTPART_DEPR	7	25967928	0.0565	NA	0.7983	Postpartum depression	FALSE	rs79209503	rs79209503	NA	NA	NA	NA	Postpartum depression	Postpartum depression || ||	TRUE	igd	GCST90200243	Hydroxypalmitoyl sphingomyelin (d18:1/16:0(OH)) levels	7	25928308	0.0485036	5.12829e-06	8260	TRUE	reported	textfile	2	TRUE
rs80321804	G	A	G	A	-0.177044	0.0007	0.037356	0.03844	FALSE	FALSE	FALSE	finn-b-O15_POSTPART_DEPR	1	35224842	0.047	NA	0.9888	Postpartum depression	FALSE	rs80321804	rs80321804	NA	NA	NA	NA	Postpartum depression	Postpartum depression || ||	TRUE	igd	GCST90200243	Hydroxypalmitoyl sphingomyelin (d18:1/16:0(OH)) levels	1	34759241	0.0393603	6.85855e-06	8260	TRUE	reported	textfile	2	TRUE
rs10006132	A	G	A	G	0.106176	-0.0206	0.813906	0.778	FALSE	FALSE	FALSE	finn-b-O15_POSTPART_DEPR	4	114743647	0.0217	NA	0.3427	Postpartum depression	FALSE	rs10006132	rs10006132	NA	NA	NA	NA	Postpartum depression	Postpartum depression || ||	TRUE	igd	GCST90200510	X-12680 levels	4	113822491	0.0198888	9.37219e-08	8255	TRUE	reported	textfile	2	TRUE
rs113949763	A	G	A	G	-0.0880563	-0.0023	0.182187	0.1531	FALSE	FALSE	FALSE	finn-b-O15_POSTPART_DEPR	1	106546416	0.0252	NA	0.9268	Postpartum depression	FALSE	rs113949763	rs113949763	NA	NA	NA	NA	Postpartum depression	Postpartum depression || ||	TRUE	igd	GCST90200510	X-12680 levels	1	106003794	0.019815	8.83339e-06	8255	TRUE	reported	textfile	2	TRUE
rs117599044	T	A	T	A	0.148872	-0.0078	0.0571252	0.04243	FALSE	TRUE	FALSE	finn-b-O15_POSTPART_DEPR	7	19127540	0.046	NA	0.8647	Postpartum depression	FALSE	rs117599044	rs117599044	NA	NA	NA	NA	Postpartum depression	Postpartum depression || ||	TRUE	igd	GCST90200510	X-12680 levels	7	19087917	0.0333783	8.19097e-06	8255	TRUE	reported	textfile	2	TRUE
rs11790084	T	C	T	C	-0.116759	0.0035	0.11494	0.1906	FALSE	FALSE	FALSE	finn-b-O15_POSTPART_DEPR	9	466528	0.0229	NA	0.8803	Postpartum depression	FALSE	rs11790084	rs11790084	NA	NA	NA	NA	Postpartum depression	Postpartum depression || ||	TRUE	igd	GCST90200510	X-12680 levels	9	466528	0.0239886	1.13151e-06	8255	TRUE	reported	textfile	2	TRUE
rs1232965	G	A	G	A	0.125759	0.008	0.899571	0.948	FALSE	FALSE	FALSE	finn-b-O15_POSTPART_DEPR	12	47960471	0.0413	NA	0.8459	Postpartum depression	FALSE	rs1232965	rs1232965	NA	NA	NA	NA	Postpartum depression	Postpartum depression || ||	TRUE	igd	GCST90200510	X-12680 levels	12	47566688	0.0257188	1.00949e-06	8255	TRUE	reported	textfile	2	TRUE
rs12438406	C	T	C	T	0.0880515	-0.0304	0.192031	0.1887	FALSE	FALSE	FALSE	finn-b-O15_POSTPART_DEPR	15	61069471	0.0232	NA	0.1888	Postpartum depression	FALSE	rs12438406	rs12438406	NA	NA	NA	NA	Postpartum depression	Postpartum depression || ||	TRUE	igd	GCST90200510	X-12680 levels	15	60777272	0.0198886	9.54517e-06	8255	TRUE	reported	textfile	2	TRUE
rs138268615	C	G	C	G	-0.284104	-0.0253	0.0146608	0.02335	FALSE	TRUE	FALSE	finn-b-O15_POSTPART_DEPR	13	94095079	0.061	NA	0.678	Postpartum depression	FALSE	rs138268615	rs138268615	NA	NA	NA	NA	Postpartum depression	Postpartum depression || ||	TRUE	igd	GCST90200510	X-12680 levels	13	93442826	0.0638257	8.53724e-06	8255	TRUE	reported	textfile	2	TRUE
rs17416443	T	A	T	A	0.156625	-0.0192	0.0501949	0.09822	FALSE	TRUE	FALSE	finn-b-O15_POSTPART_DEPR	2	213011505	0.0303	NA	0.5252	Postpartum depression	FALSE	rs17416443	rs17416443	NA	NA	NA	NA	Postpartum depression	Postpartum depression || ||	TRUE	igd	GCST90200510	X-12680 levels	2	212146780	0.0348708	7.06994e-06	8255	TRUE	reported	textfile	2	TRUE
rs201928	T	C	T	C	0.0707048	-0.0097	0.413	0.4089	FALSE	FALSE	FALSE	finn-b-O15_POSTPART_DEPR	20	17524903	0.0184	NA	0.5986	Postpartum depression	FALSE	rs201928	rs201928	NA	NA	NA	NA	Postpartum depression	Postpartum depression || ||	TRUE	igd	GCST90200510	X-12680 levels	20	17544258	0.0156961	6.64943e-06	8255	TRUE	reported	textfile	2	TRUE
rs468720	A	G	A	G	0.0807866	-0.0145	0.697158	0.7468	FALSE	FALSE	FALSE	finn-b-O15_POSTPART_DEPR	13	56685870	0.0207	NA	0.4859	Postpartum depression	FALSE	rs468720	rs468720	NA	NA	NA	NA	Postpartum depression	Postpartum depression || ||	TRUE	igd	GCST90200510	X-12680 levels	13	56111736	0.0169477	1.87164e-06	8255	TRUE	reported	textfile	2	TRUE
rs61844105	T	A	T	A	0.118211	0.0001	0.0967506	0.1	FALSE	TRUE	FALSE	finn-b-O15_POSTPART_DEPR	10	17507127	0.0302	NA	0.9969	Postpartum depression	FALSE	rs61844105	rs61844105	NA	NA	NA	NA	Postpartum depression	Postpartum depression || ||	TRUE	igd	GCST90200510	X-12680 levels	10	17465128	0.0260703	5.77922e-06	8255	TRUE	reported	textfile	2	TRUE
rs62	C	T	C	T	-0.0719258	0.0115	0.518744	0.4978	FALSE	FALSE	FALSE	finn-b-O15_POSTPART_DEPR	7	11621157	0.0181	NA	0.527	Postpartum depression	FALSE	rs62	rs62	NA	NA	NA	NA	Postpartum depression	Postpartum depression || ||	TRUE	igd	GCST90200510	X-12680 levels	7	11581530	0.0161188	8.11101e-06	8255	TRUE	reported	textfile	2	TRUE
rs62278649	A	G	A	G	-0.0812349	-0.0148	0.40421	0.3871	FALSE	FALSE	FALSE	finn-b-O15_POSTPART_DEPR	3	157166855	0.0187	NA	0.4303	Postpartum depression	FALSE	rs62278649	rs62278649	NA	NA	NA	NA	Postpartum depression	Postpartum depression || ||	TRUE	igd	GCST90200510	X-12680 levels	3	157449066	0.0161594	4.97939e-07	8255	TRUE	reported	textfile	2	TRUE
rs6888519	C	T	C	T	-0.181717	-0.0351	0.0387277	0.04847	FALSE	FALSE	FALSE	finn-b-O15_POSTPART_DEPR	5	172171643	0.0422	NA	0.4056	Postpartum depression	FALSE	rs6888519	rs6888519	NA	NA	NA	NA	Postpartum depression	Postpartum depression || ||	TRUE	igd	GCST90200510	X-12680 levels	5	172744640	0.0397152	4.75097e-06	8255	TRUE	reported	textfile	2	TRUE
rs73164485	T	C	T	C	0.200171	-0.0873	0.0424964	0.03387	FALSE	FALSE	FALSE	finn-b-O15_POSTPART_DEPR	13	22602733	0.0502	NA	0.0822205	Postpartum depression	FALSE	rs73164485	rs73164485	NA	NA	NA	NA	Postpartum depression	Postpartum depression || ||	TRUE	igd	GCST90200510	X-12680 levels	13	22028594	0.0381791	1.58034e-07	8255	TRUE	reported	textfile	2	TRUE
rs74459194	A	C	A	C	-0.259661	-0.0398	0.0173396	0.006807	FALSE	FALSE	FALSE	finn-b-O15_POSTPART_DEPR	14	60770519	0.1083	NA	0.713199	Postpartum depression	FALSE	rs74459194	rs74459194	NA	NA	NA	NA	Postpartum depression	Postpartum depression || ||	TRUE	igd	GCST90200510	X-12680 levels	14	60303801	0.0584193	8.79856e-06	8255	TRUE	reported	textfile	2	TRUE
rs75693448	T	C	T	C	-0.118346	-0.0468	0.106522	0.1315	FALSE	FALSE	FALSE	finn-b-O15_POSTPART_DEPR	19	16995072	0.0271	NA	0.0844909	Postpartum depression	FALSE	rs75693448	rs75693448	NA	NA	NA	NA	Postpartum depression	Postpartum depression || ||	TRUE	igd	GCST90200510	X-12680 levels	19	16884261	0.0250911	2.39758e-06	8255	TRUE	reported	textfile	2	TRUE
rs10006723	T	G	T	G	0.170956	-0.0765	0.052858	0.04511	FALSE	FALSE	FALSE	finn-b-O15_POSTPART_DEPR	4	102673734	0.0442	NA	0.0833297	Postpartum depression	FALSE	rs10006723	rs10006723	NA	NA	NA	NA	Postpartum depression	Postpartum depression || ||	TRUE	igd	GCST90199621	Carnitine levels	4	101752577	0.0345341	7.40711e-07	8192	TRUE	reported	textfile	2	TRUE
rs10826332	A	T	A	T	-0.142187	0.027	0.0770596	0.03999	FALSE	TRUE	FALSE	finn-b-O15_POSTPART_DEPR	10	61380266	0.0465	NA	0.5615	Postpartum depression	FALSE	rs10826332	rs10826332	NA	NA	NA	NA	Postpartum depression	Postpartum depression || ||	TRUE	igd	GCST90199621	Carnitine levels	10	59620508	0.0286481	6.9336e-07	8192	TRUE	reported	textfile	2	TRUE
rs10900223	C	T	C	T	-0.105448	0.0319	0.250122	0.2826	FALSE	FALSE	FALSE	finn-b-O15_POSTPART_DEPR	10	46021631	0.02	NA	0.1115	Postpartum depression	FALSE	rs10900223	rs10900223	NA	NA	NA	NA	Postpartum depression	Postpartum depression || ||	TRUE	igd	GCST90199621	Carnitine levels	10	45526183	0.0176162	2.15271e-09	8192	TRUE	reported	textfile	2	TRUE
rs112819917	A	G	A	G	-0.438422	-0.0865	0.00817656	0.003137	FALSE	FALSE	FALSE	finn-b-O15_POSTPART_DEPR	6	58636718	0.1637	NA	0.597301	Postpartum depression	FALSE	rs112819917	rs112819917	NA	NA	NA	NA	Postpartum depression	Postpartum depression || ||	TRUE	igd	GCST90199621	Carnitine levels	6	58310440	0.0855532	2.98241e-07	8192	TRUE	reported	textfile	2	TRUE
rs11871125	T	C	T	C	0.072665	0.0006	0.394949	0.2803	FALSE	FALSE	FALSE	finn-b-O15_POSTPART_DEPR	17	19438321	0.0203	NA	0.9769	Postpartum depression	TRUE	rs11871125	rs2453580	T	C	C	T	Postpartum depression	Postpartum depression || ||	TRUE	igd	GCST90199621	Carnitine levels	17	19529080	0.0157893	4.1814e-06	8192	TRUE	reported	textfile	2	TRUE
rs13026148	A	G	A	G	-0.0706059	0.0256	0.378223	0.3505	FALSE	FALSE	FALSE	finn-b-O15_POSTPART_DEPR	2	215514568	0.0188	NA	0.1733	Postpartum depression	FALSE	rs13026148	rs13026148	NA	NA	NA	NA	Postpartum depression	Postpartum depression || ||	TRUE	igd	GCST90199621	Carnitine levels	2	214649844	0.0158653	8.57356e-06	8192	TRUE	reported	textfile	2	TRUE
rs138190991	A	T	A	T	-0.212246	0.0003	0.0301671	0.03333	FALSE	TRUE	FALSE	finn-b-O15_POSTPART_DEPR	10	61744076	0.05	NA	0.995	Postpartum depression	FALSE	rs138190991	rs138190991	NA	NA	NA	NA	Postpartum depression	Postpartum depression || ||	TRUE	igd	GCST90199621	Carnitine levels	10	59984318	0.0448917	2.26798e-06	8192	TRUE	reported	textfile	2	TRUE
rs149235996	G	A	G	A	-0.56909	-0.2652	0.0120372	0.004667	FALSE	FALSE	FALSE	finn-b-O15_POSTPART_DEPR	5	150719909	0.1333	NA	0.0466595	Postpartum depression	FALSE	rs149235996	rs149235996	NA	NA	NA	NA	Postpartum depression	Postpartum depression || ||	TRUE	igd	GCST90199621	Carnitine levels	5	151340348	0.0700396	4.46387e-16	8192	TRUE	reported	textfile	2	TRUE
rs1511808	T	C	T	C	-0.0697692	0.0438	0.615503	0.6015	FALSE	FALSE	FALSE	finn-b-O15_POSTPART_DEPR	4	189345908	0.0185	NA	0.0176799	Postpartum depression	FALSE	rs1511808	rs1511808	NA	NA	NA	NA	Postpartum depression	Postpartum depression || ||	TRUE	igd	GCST90199621	Carnitine levels	4	188424754	0.0157378	9.28299e-06	8192	TRUE	reported	textfile	2	TRUE
rs1765260	A	G	A	G	-0.0999797	0.062	0.153343	0.0803	FALSE	FALSE	FALSE	finn-b-O15_POSTPART_DEPR	15	79866347	0.0335	NA	0.0642999	Postpartum depression	FALSE	rs1765260	rs1765260	NA	NA	NA	NA	Postpartum depression	Postpartum depression || ||	TRUE	igd	GCST90199621	Carnitine levels	15	79574005	0.0211507	2.27832e-06	8192	TRUE	reported	textfile	2	TRUE
rs2512510	A	G	A	G	-0.0870239	-0.0518	0.216759	0.2527	FALSE	FALSE	FALSE	finn-b-O15_POSTPART_DEPR	11	80113567	0.0208	NA	0.0129	Postpartum depression	FALSE	rs2512510	rs2512510	NA	NA	NA	NA	Postpartum depression	Postpartum depression || ||	TRUE	igd	GCST90199621	Carnitine levels	11	80402523	0.0186419	3.03877e-06	8192	TRUE	reported	textfile	2	TRUE
rs2625939	T	C	T	C	0.0859678	0.0053	0.228206	0.1617	FALSE	FALSE	FALSE	finn-b-O15_POSTPART_DEPR	12	95017410	0.0247	NA	0.8313	Postpartum depression	FALSE	rs2625939	rs2625939	NA	NA	NA	NA	Postpartum depression	Postpartum depression || ||	TRUE	igd	GCST90199621	Carnitine levels	12	94623634	0.0183528	2.81073e-06	8192	TRUE	reported	textfile	2	TRUE
rs55775057	A	G	A	G	-0.0960378	-0.014	0.150493	0.1282	FALSE	FALSE	FALSE	finn-b-O15_POSTPART_DEPR	11	20167908	0.0274	NA	0.609101	Postpartum depression	FALSE	rs55775057	rs55775057	NA	NA	NA	NA	Postpartum depression	Postpartum depression || ||	TRUE	igd	GCST90199621	Carnitine levels	11	20146362	0.0215564	8.38207e-06	8192	TRUE	reported	textfile	2	TRUE
rs72836546	T	C	T	C	-0.0906795	-0.0171	0.23482	0.2183	FALSE	FALSE	FALSE	finn-b-O15_POSTPART_DEPR	6	14093319	0.0218	NA	0.4319	Postpartum depression	FALSE	rs72836546	rs72836546	NA	NA	NA	NA	Postpartum depression	Postpartum depression || ||	TRUE	igd	GCST90199621	Carnitine levels	6	14093088	0.0180707	5.22043e-07	8192	TRUE	reported	textfile	2	TRUE
rs73006619	C	A	C	A	-0.168203	0.0025	0.0466597	0.03855	FALSE	FALSE	FALSE	finn-b-O15_POSTPART_DEPR	19	20680913	0.0483	NA	0.959	Postpartum depression	FALSE	rs73006619	rs73006619	NA	NA	NA	NA	Postpartum depression	Postpartum depression || ||	TRUE	igd	GCST90199621	Carnitine levels	19	20498107	0.0368665	5.05538e-06	8192	TRUE	reported	textfile	2	TRUE
rs73025372	G	A	G	A	0.157569	0.0282	0.0515375	0.03923	FALSE	FALSE	FALSE	finn-b-O15_POSTPART_DEPR	3	15314364	0.0467	NA	0.545801	Postpartum depression	FALSE	rs73025372	rs73025372	NA	NA	NA	NA	Postpartum depression	Postpartum depression || ||	TRUE	igd	GCST90199621	Carnitine levels	3	15272857	0.0346167	5.31831e-06	8192	TRUE	reported	textfile	2	TRUE
rs7537155	A	G	A	G	-0.0900652	0.0421	0.199113	0.3055	FALSE	FALSE	FALSE	finn-b-O15_POSTPART_DEPR	1	19206621	0.0197	NA	0.03271	Postpartum depression	FALSE	rs7537155	rs7537155	NA	NA	NA	NA	Postpartum depression	Postpartum depression || ||	TRUE	igd	GCST90199621	Carnitine levels	1	18880127	0.019229	2.81588e-06	8192	TRUE	reported	textfile	2	TRUE
rs76187828	G	A	G	A	-0.117619	-0.0262	0.0930578	0.1166	FALSE	FALSE	FALSE	finn-b-O15_POSTPART_DEPR	10	34051881	0.0282	NA	0.3527	Postpartum depression	FALSE	rs76187828	rs76187828	NA	NA	NA	NA	Postpartum depression	Postpartum depression || ||	TRUE	igd	GCST90199621	Carnitine levels	10	33762953	0.0264472	8.69448e-06	8192	TRUE	reported	textfile	2	TRUE
rs76638161	T	C	T	C	0.192728	-0.2408	0.0318954	0.006174	FALSE	FALSE	FALSE	finn-b-O15_POSTPART_DEPR	11	109094318	0.1176	NA	0.0406097	Postpartum depression	FALSE	rs76638161	rs76638161	NA	NA	NA	NA	Postpartum depression	Postpartum depression || ||	TRUE	igd	GCST90199621	Carnitine levels	11	109223591	0.0434891	9.35172e-06	8192	TRUE	reported	textfile	2	TRUE
rs7705826	G	T	G	T	0.199276	0.0092	0.833702	0.864	FALSE	FALSE	FALSE	finn-b-O15_POSTPART_DEPR	5	131732456	0.0263	NA	0.726099	Postpartum depression	FALSE	rs7705826	rs7705826	NA	NA	NA	NA	Postpartum depression	Postpartum depression || ||	TRUE	igd	GCST90199621	Carnitine levels	5	132396764	0.0204928	2.37787e-22	8192	TRUE	reported	textfile	2	TRUE
rs78428648	A	G	A	G	0.179162	0.0045	0.0377174	0.03153	FALSE	FALSE	FALSE	finn-b-O15_POSTPART_DEPR	8	116049077	0.052	NA	0.931	Postpartum depression	FALSE	rs78428648	rs78428648	NA	NA	NA	NA	Postpartum depression	Postpartum depression || ||	TRUE	igd	GCST90199621	Carnitine levels	8	115036848	0.0400467	7.68304e-06	8192	TRUE	reported	textfile	2	TRUE
rs78562549	T	G	T	G	0.394897	-0.1233	0.00740514	0.01748	FALSE	FALSE	FALSE	finn-b-O15_POSTPART_DEPR	2	36295898	0.0689	NA	0.0737598	Postpartum depression	FALSE	rs78562549	rs78562549	NA	NA	NA	NA	Postpartum depression	Postpartum depression || ||	TRUE	igd	GCST90199621	Carnitine levels	2	36068755	0.0881915	7.54445e-06	8192	TRUE	reported	textfile	2	TRUE
rs79717472	G	A	G	A	-0.218081	0.1854	0.0280471	0.009379	FALSE	FALSE	FALSE	finn-b-O15_POSTPART_DEPR	9	123616161	0.0956	NA	0.0524795	Postpartum depression	FALSE	rs79717472	rs79717472	NA	NA	NA	NA	Postpartum depression	Postpartum depression || ||	TRUE	igd	GCST90199621	Carnitine levels	9	120853883	0.0461728	2.32235e-06	8192	TRUE	reported	textfile	2	TRUE
rs10006729	G	A	G	A	-0.069881	-0.0109	0.468575	0.4052	FALSE	FALSE	FALSE	finn-b-O15_POSTPART_DEPR	4	148510796	0.0184	NA	0.5553	Postpartum depression	FALSE	rs10006729	rs10006729	NA	NA	NA	NA	Postpartum depression	Postpartum depression || ||	TRUE	igd	GCST90200868	Isoleucine to phosphate ratio	4	147589644	0.0146229	1.76268e-06	8298	TRUE	reported	textfile	2	TRUE
rs10227729	C	T	C	T	0.097048	0.0247	0.16595	0.1941	FALSE	FALSE	FALSE	finn-b-O15_POSTPART_DEPR	7	25505757	0.0229	NA	0.2801	Postpartum depression	FALSE	rs10227729	rs10227729	NA	NA	NA	NA	Postpartum depression	Postpartum depression || ||	TRUE	igd	GCST90200868	Isoleucine to phosphate ratio	7	25466138	0.0197725	9.18965e-07	8298	TRUE	reported	textfile	2	TRUE
rs11066875	T	C	T	C	0.152119	-0.0448	0.0657736	0.07233	FALSE	FALSE	FALSE	finn-b-O15_POSTPART_DEPR	12	114434848	0.0349	NA	0.1989	Postpartum depression	FALSE	rs11066875	rs11066875	NA	NA	NA	NA	Postpartum depression	Postpartum depression || ||	TRUE	igd	GCST90200868	Isoleucine to phosphate ratio	12	113997043	0.0290453	1.62954e-07	8298	TRUE	reported	textfile	2	TRUE
rs114600258	A	G	A	G	0.279245	0.2055	0.0153252	0.004391	FALSE	FALSE	FALSE	finn-b-O15_POSTPART_DEPR	2	241079807	0.139	NA	0.1393	Postpartum depression	FALSE	rs114600258	rs114600258	NA	NA	NA	NA	Postpartum depression	Postpartum depression || ||	TRUE	igd	GCST90200868	Isoleucine to phosphate ratio	2	240140390	0.0589082	2.13364e-06	8298	TRUE	reported	textfile	2	TRUE
rs11626897	A	G	A	G	0.157981	-0.0178	0.0526703	0.07331	FALSE	FALSE	FALSE	finn-b-O15_POSTPART_DEPR	14	102879098	0.0348	NA	0.610299	Postpartum depression	FALSE	rs11626897	rs11626897	NA	NA	NA	NA	Postpartum depression	Postpartum depression || ||	TRUE	igd	GCST90200868	Isoleucine to phosphate ratio	14	102412761	0.0328327	1.49652e-06	8298	TRUE	reported	textfile	2	TRUE
rs11661293	T	C	T	C	0.0931655	0.028	0.149473	0.1458	FALSE	FALSE	FALSE	finn-b-O15_POSTPART_DEPR	18	65377835	0.0255	NA	0.2739	Postpartum depression	FALSE	rs11661293	rs11661293	NA	NA	NA	NA	Postpartum depression	Postpartum depression || ||	TRUE	igd	GCST90200868	Isoleucine to phosphate ratio	18	67710598	0.0202932	4.41195e-06	8298	TRUE	reported	textfile	2	TRUE
rs12918636	C	A	C	A	0.106738	0.0348	0.125459	0.1409	FALSE	FALSE	FALSE	finn-b-O15_POSTPART_DEPR	16	77901144	0.0262	NA	0.1834	Postpartum depression	FALSE	rs12918636	rs12918636	NA	NA	NA	NA	Postpartum depression	Postpartum depression || ||	TRUE	igd	GCST90200868	Isoleucine to phosphate ratio	16	77867247	0.0227824	2.79787e-06	8298	TRUE	reported	textfile	2	TRUE
rs17558155	A	C	A	C	0.117099	-0.0471	0.0956644	0.1111	FALSE	FALSE	FALSE	finn-b-O15_POSTPART_DEPR	10	9337376	0.0287	NA	0.1009	Postpartum depression	FALSE	rs17558155	rs17558155	NA	NA	NA	NA	Postpartum depression	Postpartum depression || ||	TRUE	igd	GCST90200868	Isoleucine to phosphate ratio	10	9295413	0.0248651	2.48485e-06	8298	TRUE	reported	textfile	2	TRUE
rs193152187	T	G	T	G	0.331727	-0.1149	0.00951169	0.01549	FALSE	FALSE	FALSE	finn-b-O15_POSTPART_DEPR	5	74394011	0.0731	NA	0.116	Postpartum depression	FALSE	rs193152187	rs193152187	NA	NA	NA	NA	Postpartum depression	Postpartum depression || ||	TRUE	igd	GCST90200868	Isoleucine to phosphate ratio	5	75098186	0.0750983	9.99728e-06	8298	TRUE	reported	textfile	2	TRUE
rs2591078	C	T	C	T	-0.0720375	-0.0219	0.475678	0.5558	FALSE	FALSE	FALSE	finn-b-O15_POSTPART_DEPR	14	76583775	0.0182	NA	0.2289	Postpartum depression	FALSE	rs2591078	rs2591078	NA	NA	NA	NA	Postpartum depression	Postpartum depression || ||	TRUE	igd	GCST90200868	Isoleucine to phosphate ratio	14	76117432	0.0145929	7.95487e-07	8298	TRUE	reported	textfile	2	TRUE
rs4433560	A	T	A	T	-0.0944584	0.0163	0.159523	0.1404	FALSE	TRUE	FALSE	finn-b-O15_POSTPART_DEPR	11	45253866	0.0261	NA	0.5311	Postpartum depression	FALSE	rs4433560	rs4433560	NA	NA	NA	NA	Postpartum depression	Postpartum depression || ||	TRUE	igd	GCST90200868	Isoleucine to phosphate ratio	11	45232315	0.0200021	2.33046e-06	8298	TRUE	reported	textfile	2	TRUE
rs563612718	T	A	T	A	-0.249173	-0.1144	0.0172414	0.01702	FALSE	TRUE	FALSE	finn-b-O15_POSTPART_DEPR	19	15267150	0.0711	NA	0.1076	Postpartum depression	FALSE	rs563612718	rs563612718	NA	NA	NA	NA	Postpartum depression	Postpartum depression || ||	TRUE	igd	GCST90200868	Isoleucine to phosphate ratio	19	15156339	0.0559722	8.518e-06	8298	TRUE	reported	textfile	2	TRUE
rs59995039	C	G	C	G	-0.0813922	0.0551	0.20028	0.1632	FALSE	TRUE	FALSE	finn-b-O15_POSTPART_DEPR	2	106114235	0.0247	NA	0.02561	Postpartum depression	FALSE	rs59995039	rs59995039	NA	NA	NA	NA	Postpartum depression	Postpartum depression || ||	TRUE	igd	GCST90200868	Isoleucine to phosphate ratio	2	105497778	0.0182508	8.20962e-06	8298	TRUE	reported	textfile	2	TRUE
rs62093367	A	G	A	G	0.0957318	0.009	0.133088	0.1422	FALSE	FALSE	FALSE	finn-b-O15_POSTPART_DEPR	18	48900980	0.026	NA	0.730099	Postpartum depression	FALSE	rs62093367	rs62093367	NA	NA	NA	NA	Postpartum depression	Postpartum depression || ||	TRUE	igd	GCST90200868	Isoleucine to phosphate ratio	18	51374610	0.0215811	9.16852e-06	8298	TRUE	reported	textfile	2	TRUE
rs6942431	G	A	G	A	-0.0681398	-0.0199	0.355248	0.3825	FALSE	FALSE	FALSE	finn-b-O15_POSTPART_DEPR	7	41015761	0.0186	NA	0.2847	Postpartum depression	FALSE	rs6942431	rs6942431	NA	NA	NA	NA	Postpartum depression	Postpartum depression || ||	TRUE	igd	GCST90200868	Isoleucine to phosphate ratio	7	40976163	0.0153805	9.41207e-06	8298	TRUE	reported	textfile	2	TRUE
rs707063	A	T	A	T	0.105644	0.0291	0.123398	0.134	FALSE	TRUE	FALSE	finn-b-O15_POSTPART_DEPR	2	155297402	0.0265	NA	0.2721	Postpartum depression	TRUE	rs707063	rs707068	A	T	G	T	Postpartum depression	Postpartum depression || ||	TRUE	igd	GCST90200868	Isoleucine to phosphate ratio	2	154428791	0.0222303	2.01169e-06	8298	TRUE	reported	textfile	2	TRUE
rs73271806	T	C	T	C	-0.113331	0.0259	0.110005	0.05571	FALSE	FALSE	FALSE	finn-b-O15_POSTPART_DEPR	20	50080983	0.0399	NA	0.5161	Postpartum depression	FALSE	rs73271806	rs73271806	NA	NA	NA	NA	Postpartum depression	Postpartum depression || ||	TRUE	igd	GCST90200868	Isoleucine to phosphate ratio	20	51464446	0.0232157	1.0519e-06	8298	TRUE	reported	textfile	2	TRUE
rs75847252	C	T	C	T	0.253807	0.1234	0.0183104	0.006589	FALSE	FALSE	FALSE	finn-b-O15_POSTPART_DEPR	9	71483481	0.1118	NA	0.2697	Postpartum depression	FALSE	rs75847252	rs75847252	NA	NA	NA	NA	Postpartum depression	Postpartum depression || ||	TRUE	igd	GCST90200868	Isoleucine to phosphate ratio	9	68868565	0.0541714	2.79605e-06	8298	TRUE	reported	textfile	2	TRUE
rs77275380	T	C	T	C	0.308325	-0.0657	0.0111272	0.02745	FALSE	FALSE	FALSE	finn-b-O15_POSTPART_DEPR	2	178869476	0.0552	NA	0.2338	Postpartum depression	FALSE	rs77275380	rs77275380	NA	NA	NA	NA	Postpartum depression	Postpartum depression || ||	TRUE	igd	GCST90200868	Isoleucine to phosphate ratio	2	178004749	0.0690998	8.11854e-06	8298	TRUE	reported	textfile	2	TRUE
rs7779835	C	T	C	T	0.22396	0.0172	0.0219102	0.02004	FALSE	FALSE	FALSE	finn-b-O15_POSTPART_DEPR	7	79686983	0.064	NA	0.7888	Postpartum depression	FALSE	rs7779835	rs7779835	NA	NA	NA	NA	Postpartum depression	Postpartum depression || ||	TRUE	igd	GCST90200868	Isoleucine to phosphate ratio	7	80057667	0.0495221	6.11328e-06	8298	TRUE	reported	textfile	2	TRUE
rs78145602	T	C	T	C	-0.17984	0.0097	0.0429735	0.02322	FALSE	FALSE	FALSE	finn-b-O15_POSTPART_DEPR	8	64850419	0.0609	NA	0.8737	Postpartum depression	FALSE	rs78145602	rs78145602	NA	NA	NA	NA	Postpartum depression	Postpartum depression || ||	TRUE	igd	GCST90200868	Isoleucine to phosphate ratio	8	63937862	0.0355643	4.26464e-07	8298	TRUE	reported	textfile	2	TRUE
rs78608855	G	C	G	C	0.280925	0.2197	0.0135744	0.003566	FALSE	TRUE	FALSE	finn-b-O15_POSTPART_DEPR	3	21670689	0.1554	NA	0.1575	Postpartum depression	FALSE	rs78608855	rs78608855	NA	NA	NA	NA	Postpartum depression	Postpartum depression || ||	TRUE	igd	GCST90200868	Isoleucine to phosphate ratio	3	21629197	0.0629841	8.18629e-06	8298	TRUE	reported	textfile	2	TRUE
rs80084508	T	G	T	G	-0.121794	0.0439	0.0806452	0.05433	FALSE	FALSE	FALSE	finn-b-O15_POSTPART_DEPR	8	3473315	0.0405	NA	0.2778	Postpartum depression	FALSE	rs80084508	rs80084508	NA	NA	NA	NA	Postpartum depression	Postpartum depression || ||	TRUE	igd	GCST90200868	Isoleucine to phosphate ratio	8	3615793	0.0270413	6.66881e-06	8298	TRUE	reported	textfile	2	TRUE
rs80197269	G	A	G	A	-0.152764	0.0854	0.0495468	0.02691	FALSE	FALSE	FALSE	finn-b-O15_POSTPART_DEPR	6	91505161	0.057	NA	0.1343	Postpartum depression	FALSE	rs80197269	rs80197269	NA	NA	NA	NA	Postpartum depression	Postpartum depression || ||	TRUE	igd	GCST90200868	Isoleucine to phosphate ratio	6	90795443	0.0331395	4.03211e-06	8298	TRUE	reported	textfile	2	TRUE
rs9643611	G	T	G	T	0.076665	0.0043	0.24828	0.3001	FALSE	FALSE	FALSE	finn-b-O15_POSTPART_DEPR	8	70809973	0.02	NA	0.8287	Postpartum depression	FALSE	rs9643611	rs9643611	NA	NA	NA	NA	Postpartum depression	Postpartum depression || ||	TRUE	igd	GCST90200868	Isoleucine to phosphate ratio	8	69897738	0.0168616	5.4487e-06	8298	TRUE	reported	textfile	2	TRUE
rs10007799	A	G	A	G	-0.159871	-0.0295	0.0499193	0.06733	FALSE	FALSE	FALSE	finn-b-O15_POSTPART_DEPR	4	32446724	0.0361	NA	0.4136	Postpartum depression	FALSE	rs10007799	rs10007799	NA	NA	NA	NA	Postpartum depression	Postpartum depression || ||	TRUE	igd	GCST90199918	Carboxyethyl-gaba levels	4	32445102	0.0352124	5.62026e-06	8090	TRUE	reported	textfile	2	TRUE
rs10226985	C	T	C	T	0.176859	0.0359	0.0479719	0.05413	FALSE	FALSE	FALSE	finn-b-O15_POSTPART_DEPR	7	30541841	0.0399	NA	0.3686	Postpartum depression	FALSE	rs10226985	rs10226985	NA	NA	NA	NA	Postpartum depression	Postpartum depression || ||	TRUE	igd	GCST90199918	Carboxyethyl-gaba levels	7	30502225	0.0363456	1.13868e-06	8090	TRUE	reported	textfile	2	TRUE
rs112733535	T	C	T	C	0.381216	0.0437	0.00847562	0.01333	FALSE	FALSE	FALSE	finn-b-O15_POSTPART_DEPR	16	58184490	0.0791	NA	0.5801	Postpartum depression	FALSE	rs112733535	rs112733535	NA	NA	NA	NA	Postpartum depression	Postpartum depression || ||	TRUE	igd	GCST90199918	Carboxyethyl-gaba levels	16	58150586	0.0837424	5.30759e-06	8090	TRUE	reported	textfile	2	TRUE
rs1165152	G	A	G	A	-0.137002	-0.0023	0.554937	0.6274	FALSE	FALSE	FALSE	finn-b-O15_POSTPART_DEPR	6	25818766	0.0188	NA	0.9042	Postpartum depression	FALSE	rs1165152	rs1165152	NA	NA	NA	NA	Postpartum depression	Postpartum depression || ||	TRUE	igd	GCST90199918	Carboxyethyl-gaba levels	6	25818538	0.0153637	4.7803e-19	8090	TRUE	reported	textfile	2	TRUE
rs118073108	C	G	C	G	-0.438972	0.0998	0.00693584	0.02836	FALSE	TRUE	FALSE	finn-b-O15_POSTPART_DEPR	7	74032575	0.0541	NA	0.0653206	Postpartum depression	FALSE	rs118073108	rs118073108	NA	NA	NA	NA	Postpartum depression	Postpartum depression || ||	TRUE	igd	GCST90199918	Carboxyethyl-gaba levels	7	74618256	0.0924632	2.05912e-06	8090	TRUE	reported	textfile	2	TRUE
rs1213850	C	T	C	T	-0.0823861	-0.0004	0.643789	0.6362	FALSE	FALSE	FALSE	finn-b-O15_POSTPART_DEPR	1	119202269	0.0188	NA	0.9849	Postpartum depression	FALSE	rs1213850	rs1213850	NA	NA	NA	NA	Postpartum depression	Postpartum depression || ||	TRUE	igd	GCST90199918	Carboxyethyl-gaba levels	1	118659646	0.0159727	2.49689e-07	8090	TRUE	reported	textfile	2	TRUE
rs13435198	G	A	G	A	-0.070316	-0.0129	0.377507	0.3837	FALSE	FALSE	FALSE	finn-b-O15_POSTPART_DEPR	4	155802606	0.0186	NA	0.4894	Postpartum depression	FALSE	rs13435198	rs13435198	NA	NA	NA	NA	Postpartum depression	Postpartum depression || ||	TRUE	igd	GCST90199918	Carboxyethyl-gaba levels	4	154881454	0.0158751	9.45275e-06	8090	TRUE	reported	textfile	2	TRUE
rs13438347	A	C	A	C	0.115088	0.0013	0.104751	0.1289	FALSE	FALSE	FALSE	finn-b-O15_POSTPART_DEPR	7	52784785	0.0269	NA	0.9608	Postpartum depression	FALSE	rs13438347	rs13438347	NA	NA	NA	NA	Postpartum depression	Postpartum depression || ||	TRUE	igd	GCST90199918	Carboxyethyl-gaba levels	7	52717091	0.0251837	4.87846e-06	8090	TRUE	reported	textfile	2	TRUE
rs17721101	C	A	C	A	-0.131607	0.0098	0.0777241	0.04932	FALSE	FALSE	FALSE	finn-b-O15_POSTPART_DEPR	12	48228821	0.0426	NA	0.8177	Postpartum depression	FALSE	rs17721101	rs17721101	NA	NA	NA	NA	Postpartum depression	Postpartum depression || ||	TRUE	igd	GCST90199918	Carboxyethyl-gaba levels	12	47835038	0.02852	3.93909e-06	8090	TRUE	reported	textfile	2	TRUE
rs2404849	G	T	G	T	-0.104966	-0.0127	0.87087	0.9156	FALSE	FALSE	FALSE	finn-b-O15_POSTPART_DEPR	1	224272792	0.0335	NA	0.7045	Postpartum depression	FALSE	rs2404849	rs2404849	NA	NA	NA	NA	Postpartum depression	Postpartum depression || ||	TRUE	igd	GCST90199918	Carboxyethyl-gaba levels	1	224085090	0.0237378	9.78378e-06	8090	TRUE	reported	textfile	2	TRUE
rs35192662	C	G	C	G	-0.116646	-0.022	0.0968522	0.106	FALSE	TRUE	FALSE	finn-b-O15_POSTPART_DEPR	12	89755116	0.0294	NA	0.4544	Postpartum depression	FALSE	rs35192662	rs35192662	NA	NA	NA	NA	Postpartum depression	Postpartum depression || ||	TRUE	igd	GCST90199918	Carboxyethyl-gaba levels	12	89361339	0.0257699	5.99859e-06	8090	TRUE	reported	textfile	2	TRUE
rs3744683	C	T	C	T	0.317992	0.0389	0.0115213	0.009565	FALSE	FALSE	FALSE	finn-b-O15_POSTPART_DEPR	17	3513462	0.0931	NA	0.6758	Postpartum depression	FALSE	rs3744683	rs3744683	NA	NA	NA	NA	Postpartum depression	Postpartum depression || ||	TRUE	igd	GCST90199918	Carboxyethyl-gaba levels	17	3610168	0.0717051	9.21955e-06	8090	TRUE	reported	textfile	2	TRUE
rs6416742	T	C	T	C	-0.0719088	0.013	0.348745	0.2941	FALSE	FALSE	FALSE	finn-b-O15_POSTPART_DEPR	16	72149061	0.0199	NA	0.5147	Postpartum depression	FALSE	rs6416742	rs6416742	NA	NA	NA	NA	Postpartum depression	Postpartum depression || ||	TRUE	igd	GCST90199918	Carboxyethyl-gaba levels	16	72115162	0.0159954	6.93739e-06	8090	TRUE	reported	textfile	2	TRUE
rs73177136	G	A	G	A	-0.261052	0.0444	0.0184429	0.0645	FALSE	FALSE	FALSE	finn-b-O15_POSTPART_DEPR	13	40215134	0.0366	NA	0.2257	Postpartum depression	FALSE	rs73177136	rs73177136	NA	NA	NA	NA	Postpartum depression	Postpartum depression || ||	TRUE	igd	GCST90199918	Carboxyethyl-gaba levels	13	39640997	0.056199	3.39849e-06	8090	TRUE	reported	textfile	2	TRUE
rs75128317	A	T	A	T	0.287952	0.0147	0.0162269	0.009842	FALSE	TRUE	FALSE	finn-b-O15_POSTPART_DEPR	3	18100832	0.094	NA	0.8754	Postpartum depression	FALSE	rs75128317	rs75128317	NA	NA	NA	NA	Postpartum depression	Postpartum depression || ||	TRUE	igd	GCST90199918	Carboxyethyl-gaba levels	3	18059340	0.0607931	2.1735e-06	8090	TRUE	reported	textfile	2	TRUE
rs75761281	G	A	G	A	-1.085	-0.0243	0.000989732	0.02824	FALSE	FALSE	FALSE	finn-b-O15_POSTPART_DEPR	17	69699242	0.0545	NA	0.6552	Postpartum depression	FALSE	rs75761281	rs75761281	NA	NA	NA	NA	Postpartum depression	Postpartum depression || ||	TRUE	igd	GCST90199918	Carboxyethyl-gaba levels	17	71703101	0.243212	8.15308e-06	8090	TRUE	reported	textfile	2	TRUE
rs76212379	T	C	T	C	0.227041	0.0043	0.0233245	0.02055	FALSE	FALSE	FALSE	finn-b-O15_POSTPART_DEPR	7	138499898	0.0646	NA	0.9474	Postpartum depression	FALSE	rs76212379	rs76212379	NA	NA	NA	NA	Postpartum depression	Postpartum depression || ||	TRUE	igd	GCST90199918	Carboxyethyl-gaba levels	7	138815153	0.0511034	8.88053e-06	8090	TRUE	reported	textfile	2	TRUE
rs77897163	C	A	C	A	-0.230682	0.0359	0.022595	0.01402	FALSE	FALSE	FALSE	finn-b-O15_POSTPART_DEPR	18	13450741	0.0783	NA	0.6468	Postpartum depression	FALSE	rs77897163	rs77897163	NA	NA	NA	NA	Postpartum depression	Postpartum depression || ||	TRUE	igd	GCST90199918	Carboxyethyl-gaba levels	18	13450742	0.0516181	7.85825e-06	8090	TRUE	reported	textfile	2	TRUE
rs78022645	T	C	T	C	-0.175046	-0.0894	0.0478374	0.04686	FALSE	FALSE	FALSE	finn-b-O15_POSTPART_DEPR	11	94774806	0.0432	NA	0.0385496	Postpartum depression	FALSE	rs78022645	rs78022645	NA	NA	NA	NA	Postpartum depression	Postpartum depression || ||	TRUE	igd	GCST90199918	Carboxyethyl-gaba levels	11	95041642	0.0361585	1.29135e-06	8090	TRUE	reported	textfile	2	TRUE
rs10008293	A	T	A	T	0.0672962	0.0147	0.389489	0.3971	FALSE	TRUE	FALSE	finn-b-O15_POSTPART_DEPR	4	32351702	0.0185	NA	0.4261	Postpartum depression	FALSE	rs10008293	rs10008293	NA	NA	NA	NA	Postpartum depression	Postpartum depression || ||	TRUE	igd	GCST90200931	Glycerol to sulfate ratio	4	32350080	0.0150418	7.67899e-06	8176	TRUE	reported	textfile	2	TRUE
rs10272463	G	C	G	C	0.0679244	-0.0567	0.354964	0.3219	FALSE	TRUE	FALSE	finn-b-O15_POSTPART_DEPR	7	82428904	0.0193	NA	0.00337699	Postpartum depression	FALSE	rs10272463	rs10272463	NA	NA	NA	NA	Postpartum depression	Postpartum depression || ||	TRUE	igd	GCST90200931	Glycerol to sulfate ratio	7	82799588	0.0145598	3.08292e-06	8176	TRUE	reported	textfile	2	TRUE
rs10960835	T	C	T	C	0.0629963	0.0001	0.490523	0.6042	FALSE	FALSE	FALSE	finn-b-O15_POSTPART_DEPR	9	12917730	0.0184	NA	0.9937	Postpartum depression	FALSE	rs10960835	rs10960835	NA	NA	NA	NA	Postpartum depression	Postpartum depression || ||	TRUE	igd	GCST90200931	Glycerol to sulfate ratio	9	12917731	0.014204	9.20237e-06	8176	TRUE	reported	textfile	2	TRUE
rs11176065	T	C	T	C	-0.0695849	0.0165	0.349505	0.3541	FALSE	FALSE	FALSE	finn-b-O15_POSTPART_DEPR	12	66551898	0.0189	NA	0.3808	Postpartum depression	FALSE	rs11176065	rs11176065	NA	NA	NA	NA	Postpartum depression	Postpartum depression || ||	TRUE	igd	GCST90200931	Glycerol to sulfate ratio	12	66158118	0.0146488	2.03196e-06	8176	TRUE	reported	textfile	2	TRUE
rs112873937	A	G	A	G	0.147286	0.0109	0.0488346	0.05792	FALSE	FALSE	FALSE	finn-b-O15_POSTPART_DEPR	8	18315905	0.0389	NA	0.7787	Postpartum depression	FALSE	rs112873937	rs112873937	NA	NA	NA	NA	Postpartum depression	Postpartum depression || ||	TRUE	igd	GCST90200931	Glycerol to sulfate ratio	8	18458395	0.0326234	6.33915e-06	8176	TRUE	reported	textfile	2	TRUE
rs114273476	A	C	A	C	0.401454	0.0505	0.00656764	0.02154	FALSE	FALSE	FALSE	finn-b-O15_POSTPART_DEPR	19	17216296	0.0622	NA	0.4167	Postpartum depression	FALSE	rs114273476	rs114273476	NA	NA	NA	NA	Postpartum depression	Postpartum depression || ||	TRUE	igd	GCST90200931	Glycerol to sulfate ratio	19	17105486	0.0869764	3.91841e-06	8176	TRUE	reported	textfile	2	TRUE
rs114376408	A	G	A	G	-0.111935	-0.0547	0.0838323	0.088	FALSE	FALSE	FALSE	finn-b-O15_POSTPART_DEPR	5	16576873	0.0322	NA	0.089809	Postpartum depression	FALSE	rs114376408	rs114376408	NA	NA	NA	NA	Postpartum depression	Postpartum depression || ||	TRUE	igd	GCST90200931	Glycerol to sulfate ratio	5	16576764	0.0253364	9.96383e-06	8176	TRUE	reported	textfile	2	TRUE
rs116874771	A	C	A	C	0.187001	0.0433	0.029737	0.0377	FALSE	FALSE	FALSE	finn-b-O15_POSTPART_DEPR	10	84935738	0.0473	NA	0.36	Postpartum depression	FALSE	rs116874771	rs116874771	NA	NA	NA	NA	Postpartum depression	Postpartum depression || ||	TRUE	igd	GCST90200931	Glycerol to sulfate ratio	10	83175982	0.0412626	5.84345e-06	8176	TRUE	reported	textfile	2	TRUE
rs118041812	G	A	G	A	0.308188	0.1171	0.0123616	0.006011	FALSE	FALSE	FALSE	finn-b-O15_POSTPART_DEPR	8	76274823	0.1183	NA	0.3221	Postpartum depression	FALSE	rs118041812	rs118041812	NA	NA	NA	NA	Postpartum depression	Postpartum depression || ||	TRUE	igd	GCST90200931	Glycerol to sulfate ratio	8	75362588	0.0635033	1.2155e-06	8176	TRUE	reported	textfile	2	TRUE
rs139079920	A	G	A	G	-0.250257	0.0574	0.016097	0.0302	FALSE	FALSE	FALSE	finn-b-O15_POSTPART_DEPR	4	141611141	0.0535	NA	0.2828	Postpartum depression	FALSE	rs139079920	rs139079920	NA	NA	NA	NA	Postpartum depression	Postpartum depression || ||	TRUE	igd	GCST90200931	Glycerol to sulfate ratio	4	140689987	0.0562331	8.57317e-06	8176	TRUE	reported	textfile	2	TRUE
rs1632215	A	G	A	G	-0.0700727	-0.0084	0.658984	0.5571	FALSE	FALSE	FALSE	finn-b-O15_POSTPART_DEPR	13	27311246	0.0182	NA	0.643101	Postpartum depression	FALSE	rs1632215	rs1632215	NA	NA	NA	NA	Postpartum depression	Postpartum depression || ||	TRUE	igd	GCST90200931	Glycerol to sulfate ratio	13	26737109	0.0151983	4.01577e-06	8176	TRUE	reported	textfile	2	TRUE
rs2306885	C	A	C	A	-0.115653	-0.0071	0.0983948	0.0924	FALSE	FALSE	FALSE	finn-b-O15_POSTPART_DEPR	12	95656522	0.0313	NA	0.8198	Postpartum depression	FALSE	rs2306885	rs2306885	NA	NA	NA	NA	Postpartum depression	Postpartum depression || ||	TRUE	igd	GCST90200931	Glycerol to sulfate ratio	12	95262746	0.0235655	9.21306e-07	8176	TRUE	reported	textfile	2	TRUE
rs282729	C	A	C	A	0.079684	0.0137	0.234286	0.2563	FALSE	FALSE	FALSE	finn-b-O15_POSTPART_DEPR	4	59481067	0.0208	NA	0.508899	Postpartum depression	FALSE	rs282729	rs282729	NA	NA	NA	NA	Postpartum depression	Postpartum depression || ||	TRUE	igd	GCST90200931	Glycerol to sulfate ratio	4	58614902	0.0163632	1.11768e-06	8176	TRUE	reported	textfile	2	TRUE
rs2846070	A	C	A	C	-0.100858	0.0083	0.111869	0.08573	FALSE	FALSE	FALSE	finn-b-O15_POSTPART_DEPR	11	76004761	0.0326	NA	0.7976	Postpartum depression	FALSE	rs2846070	rs2846070	NA	NA	NA	NA	Postpartum depression	Postpartum depression || ||	TRUE	igd	GCST90200931	Glycerol to sulfate ratio	11	76293717	0.0222178	5.63808e-06	8176	TRUE	reported	textfile	2	TRUE
rs34437475	A	G	A	G	0.0785341	0.0071	0.2	0.2122	FALSE	FALSE	FALSE	finn-b-O15_POSTPART_DEPR	21	28274812	0.0224	NA	0.751799	Postpartum depression	FALSE	rs34437475	rs34437475	NA	NA	NA	NA	Postpartum depression	Postpartum depression || ||	TRUE	igd	GCST90200931	Glycerol to sulfate ratio	21	26902493	0.017477	7.00363e-06	8176	TRUE	reported	textfile	2	TRUE
rs35408848	A	G	A	G	0.0881991	0.0092	0.166687	0.2287	FALSE	FALSE	FALSE	finn-b-O15_POSTPART_DEPR	8	9809042	0.0237	NA	0.698101	Postpartum depression	FALSE	rs35408848	rs35408848	NA	NA	NA	NA	Postpartum depression	Postpartum depression || ||	TRUE	igd	GCST90200931	Glycerol to sulfate ratio	8	9951532	0.0189635	3.30328e-06	8176	TRUE	reported	textfile	2	TRUE
rs55928195	C	G	C	G	-0.325888	-0.0573	0.00907307	0.04478	FALSE	TRUE	FALSE	finn-b-O15_POSTPART_DEPR	9	134270726	0.0437	NA	0.1894	Postpartum depression	FALSE	rs55928195	rs55928195	NA	NA	NA	NA	Postpartum depression	Postpartum depression || ||	TRUE	igd	GCST90200931	Glycerol to sulfate ratio	9	131395339	0.0736454	9.63974e-06	8176	TRUE	reported	textfile	2	TRUE
rs56040563	T	C	T	C	0.111538	-0.0034	0.107815	0.08027	FALSE	FALSE	FALSE	finn-b-O15_POSTPART_DEPR	3	132702923	0.0335	NA	0.9204	Postpartum depression	FALSE	rs56040563	rs56040563	NA	NA	NA	NA	Postpartum depression	Postpartum depression || ||	TRUE	igd	GCST90200931	Glycerol to sulfate ratio	3	132984079	0.0229083	1.12226e-06	8176	TRUE	reported	textfile	2	TRUE
rs61942622	G	T	G	T	-0.116684	0.0273	0.0823025	0.07687	FALSE	FALSE	FALSE	finn-b-O15_POSTPART_DEPR	12	111010642	0.0339	NA	0.4205	Postpartum depression	FALSE	rs61942622	rs61942622	NA	NA	NA	NA	Postpartum depression	Postpartum depression || ||	TRUE	igd	GCST90200931	Glycerol to sulfate ratio	12	110572837	0.0254146	4.40667e-06	8176	TRUE	reported	textfile	2	TRUE
rs62018653	C	T	C	T	0.138383	-0.0221	0.0578766	0.07479	FALSE	FALSE	FALSE	finn-b-O15_POSTPART_DEPR	15	95512519	0.0346	NA	0.5225	Postpartum depression	FALSE	rs62018653	rs62018653	NA	NA	NA	NA	Postpartum depression	Postpartum depression || ||	TRUE	igd	GCST90200931	Glycerol to sulfate ratio	15	94969290	0.0300104	4.00374e-06	8176	TRUE	reported	textfile	2	TRUE
rs6790404	T	G	T	G	0.20007	-0.0212	0.0250308	0.009843	FALSE	FALSE	FALSE	finn-b-O15_POSTPART_DEPR	3	172366647	0.0938	NA	0.8212	Postpartum depression	FALSE	rs6790404	rs6790404	NA	NA	NA	NA	Postpartum depression	Postpartum depression || ||	TRUE	igd	GCST90200931	Glycerol to sulfate ratio	3	172648857	0.0445981	7.25467e-06	8176	TRUE	reported	textfile	2	TRUE
rs7241147	C	G	C	G	-0.145593	-0.0117	0.931995	0.9122	FALSE	TRUE	FALSE	finn-b-O15_POSTPART_DEPR	18	59299665	0.0319	NA	0.7147	Postpartum depression	FALSE	rs7241147	rs7241147	NA	NA	NA	NA	Postpartum depression	Postpartum depression || ||	TRUE	igd	GCST90200931	Glycerol to sulfate ratio	18	61632432	0.0286406	3.70611e-07	8176	TRUE	reported	textfile	2	TRUE
rs7662677	G	A	G	A	0.0627138	0.0266	0.555888	0.5556	FALSE	FALSE	FALSE	finn-b-O15_POSTPART_DEPR	4	182565693	0.0182	NA	0.1439	Postpartum depression	FALSE	rs7662677	rs7662677	NA	NA	NA	NA	Postpartum depression	Postpartum depression || ||	TRUE	igd	GCST90200931	Glycerol to sulfate ratio	4	181644540	0.014098	8.65056e-06	8176	TRUE	reported	textfile	2	TRUE
rs79800012	C	T	C	T	-0.41763	-0.0458	0.00593853	0.01813	FALSE	FALSE	FALSE	finn-b-O15_POSTPART_DEPR	6	115239277	0.0675	NA	0.4978	Postpartum depression	TRUE	rs79800012	rs57787223	C	T	T	C	Postpartum depression	Postpartum depression || ||	TRUE	igd	GCST90200931	Glycerol to sulfate ratio	6	114872536	0.0903535	3.79736e-06	8176	TRUE	reported	textfile	2	TRUE
rs10008293	A	T	A	T	0.0678932	0.0147	0.388911	0.3971	FALSE	TRUE	FALSE	finn-b-O15_POSTPART_DEPR	4	32351702	0.0185	NA	0.4261	Postpartum depression	FALSE	rs10008293	rs10008293	NA	NA	NA	NA	Postpartum depression	Postpartum depression || ||	TRUE	igd	GCST90199715	Myristoleate (14:1n5) levels	4	32350080	0.0152112	8.06852e-06	8255	TRUE	reported	textfile	2	TRUE
rs116885450	T	C	T	C	-0.155588	0.135	0.0436344	0.01711	FALSE	FALSE	FALSE	finn-b-O15_POSTPART_DEPR	14	38057559	0.0716	NA	0.0594101	Postpartum depression	FALSE	rs116885450	rs116885450	NA	NA	NA	NA	Postpartum depression	Postpartum depression || ||	TRUE	igd	GCST90199715	Myristoleate (14:1n5) levels	14	37588354	0.035151	9.5881e-06	8255	TRUE	reported	textfile	2	TRUE
rs2371397	A	G	A	G	-0.0705478	-0.0179	0.383953	0.3625	FALSE	FALSE	FALSE	finn-b-O15_POSTPART_DEPR	7	144101502	0.0188	NA	0.3415	Postpartum depression	FALSE	rs2371397	rs2371397	NA	NA	NA	NA	Postpartum depression	Postpartum depression || ||	TRUE	igd	GCST90199715	Myristoleate (14:1n5) levels	7	144404409	0.0147874	1.83486e-06	8255	TRUE	reported	textfile	2	TRUE
rs4657374	T	A	T	A	0.0737841	-0.0171	0.304108	0.2712	FALSE	TRUE	FALSE	finn-b-O15_POSTPART_DEPR	1	164760618	0.0205	NA	0.4043	Postpartum depression	FALSE	rs4657374	rs4657374	NA	NA	NA	NA	Postpartum depression	Postpartum depression || ||	TRUE	igd	GCST90199715	Myristoleate (14:1n5) levels	1	164791381	0.0155331	2.0328e-06	8255	TRUE	reported	textfile	2	TRUE
rs78325276	C	T	C	T	-0.106697	0.0403	0.100364	0.09687	FALSE	FALSE	FALSE	finn-b-O15_POSTPART_DEPR	6	81229876	0.0306	NA	0.1878	Postpartum depression	FALSE	rs78325276	rs78325276	NA	NA	NA	NA	Postpartum depression	Postpartum depression || ||	TRUE	igd	GCST90199715	Myristoleate (14:1n5) levels	6	80520159	0.0236829	6.62972e-06	8255	TRUE	reported	textfile	2	TRUE
rs10009978	T	C	T	C	-0.113294	-0.0018	0.0994764	0.1234	FALSE	FALSE	FALSE	finn-b-O15_POSTPART_DEPR	4	137654857	0.0275	NA	0.9466	Postpartum depression	FALSE	rs10009978	rs10009978	NA	NA	NA	NA	Postpartum depression	Postpartum depression || ||	TRUE	igd	GCST90200912	tryptophan to tyrosine ratio	4	136733702	0.0252828	7.42704e-06	8226	TRUE	reported	textfile	2	TRUE
rs10900054	A	C	A	C	-0.0839601	-0.0321	0.216832	0.245	FALSE	FALSE	FALSE	finn-b-O15_POSTPART_DEPR	10	45002620	0.021	NA	0.1268	Postpartum depression	FALSE	rs10900054	rs10900054	NA	NA	NA	NA	Postpartum depression	Postpartum depression || ||	TRUE	igd	GCST90200912	tryptophan to tyrosine ratio	10	44507172	0.0183877	4.96886e-06	8226	TRUE	reported	textfile	2	TRUE
rs11120709	T	C	T	C	-0.0708252	-0.0238	0.476975	0.5352	FALSE	FALSE	FALSE	finn-b-O15_POSTPART_DEPR	1	216176975	0.0181	NA	0.1881	Postpartum depression	FALSE	rs11120709	rs11120709	NA	NA	NA	NA	Postpartum depression	Postpartum depression || ||	TRUE	igd	GCST90200912	tryptophan to tyrosine ratio	1	216003633	0.0152387	3.35622e-06	8226	TRUE	reported	textfile	2	TRUE
rs1134464	A	C	A	C	0.0752621	-0.007	0.305956	0.3504	FALSE	FALSE	FALSE	finn-b-O15_POSTPART_DEPR	12	121407256	0.0191	NA	0.714801	Postpartum depression	TRUE	rs1134464	rs12815613	A	C	G	A	Postpartum depression	Postpartum depression || ||	TRUE	igd	GCST90200912	tryptophan to tyrosine ratio	12	120968771	0.0163602	4.21867e-06	8226	TRUE	reported	textfile	2	TRUE
rs113778185	C	T	C	T	0.360767	0.1471	0.00890352	0.01127	FALSE	FALSE	FALSE	finn-b-O15_POSTPART_DEPR	5	509007	0.0872	NA	0.0917191	Postpartum depression	FALSE	rs113778185	rs113778185	NA	NA	NA	NA	Postpartum depression	Postpartum depression || ||	TRUE	igd	GCST90200912	tryptophan to tyrosine ratio	5	508892	0.0809195	8.25965e-06	8226	TRUE	reported	textfile	2	TRUE
rs1176456	C	T	C	T	-0.0729549	0.0267	0.409666	0.4964	FALSE	FALSE	FALSE	finn-b-O15_POSTPART_DEPR	10	132490391	0.0181	NA	0.1397	Postpartum depression	FALSE	rs1176456	rs1176456	NA	NA	NA	NA	Postpartum depression	Postpartum depression || ||	TRUE	igd	GCST90200912	tryptophan to tyrosine ratio	10	130692127	0.0156336	3.06302e-06	8226	TRUE	reported	textfile	2	TRUE
rs117958383	C	T	C	T	-0.252699	0.076	0.0224507	0.01379	FALSE	FALSE	FALSE	finn-b-O15_POSTPART_DEPR	14	76097999	0.0797	NA	0.3403	Postpartum depression	FALSE	rs117958383	rs117958383	NA	NA	NA	NA	Postpartum depression	Postpartum depression || ||	TRUE	igd	GCST90200912	tryptophan to tyrosine ratio	14	75631656	0.0511689	7.87163e-07	8226	TRUE	reported	textfile	2	TRUE
rs12212085	C	A	C	A	-0.120797	-0.0434	0.151082	0.1001	FALSE	FALSE	FALSE	finn-b-O15_POSTPART_DEPR	6	111415836	0.0303	NA	0.152	Postpartum depression	FALSE	rs12212085	rs12212085	NA	NA	NA	NA	Postpartum depression	Postpartum depression || ||	TRUE	igd	GCST90200912	tryptophan to tyrosine ratio	6	111094633	0.0212987	1.4149e-08	8226	TRUE	reported	textfile	2	TRUE
rs139751958	A	G	A	G	0.479615	0.0362	0.00638842	0.03103	FALSE	FALSE	FALSE	finn-b-O15_POSTPART_DEPR	4	95790644	0.0515	NA	0.4819	Postpartum depression	FALSE	rs139751958	rs139751958	NA	NA	NA	NA	Postpartum depression	Postpartum depression || ||	TRUE	igd	GCST90200912	tryptophan to tyrosine ratio	4	94869493	0.0951437	4.63224e-07	8226	TRUE	reported	textfile	2	TRUE
rs146254089	A	G	A	G	0.305752	-0.0923	0.0158503	0.01689	FALSE	FALSE	FALSE	finn-b-O15_POSTPART_DEPR	16	69965155	0.0714	NA	0.1965	Postpartum depression	FALSE	rs146254089	rs146254089	NA	NA	NA	NA	Postpartum depression	Postpartum depression || ||	TRUE	igd	GCST90200912	tryptophan to tyrosine ratio	16	69931252	0.0611545	5.74291e-07	8226	TRUE	reported	textfile	2	TRUE
rs147388342	G	C	G	C	-0.306467	-0.047	0.0166523	0.02476	FALSE	TRUE	FALSE	finn-b-O15_POSTPART_DEPR	4	154368573	0.0583	NA	0.4202	Postpartum depression	FALSE	rs147388342	rs147388342	NA	NA	NA	NA	Postpartum depression	Postpartum depression || ||	TRUE	igd	GCST90200912	tryptophan to tyrosine ratio	4	153447421	0.0593923	2.46886e-07	8226	TRUE	reported	textfile	2	TRUE
rs150851429	C	G	C	G	-0.376857	-0.0056	0.0150978	0.01996	FALSE	TRUE	FALSE	finn-b-O15_POSTPART_DEPR	16	71628046	0.0652	NA	0.9319	Postpartum depression	TRUE	rs150851429	rs117866491	C	G	T	G	Postpartum depression	Postpartum depression || ||	TRUE	igd	GCST90200912	tryptophan to tyrosine ratio	16	71591928	0.0617744	1.05718e-09	8226	TRUE	reported	textfile	2	TRUE
rs17838916	A	G	A	G	0.241305	-0.0386	0.0251492	0.01064	FALSE	FALSE	FALSE	finn-b-O15_POSTPART_DEPR	4	8557853	0.0881	NA	0.6612	Postpartum depression	FALSE	rs17838916	rs17838916	NA	NA	NA	NA	Postpartum depression	Postpartum depression || ||	TRUE	igd	GCST90200912	tryptophan to tyrosine ratio	4	8556126	0.048915	8.09169e-07	8226	TRUE	reported	textfile	2	TRUE
rs2064508	C	T	C	T	0.262641	-0.0171	0.0170945	0.03064	FALSE	FALSE	FALSE	finn-b-O15_POSTPART_DEPR	20	10848081	0.0528	NA	0.7462	Postpartum depression	FALSE	rs2064508	rs2064508	NA	NA	NA	NA	Postpartum depression	Postpartum depression || ||	TRUE	igd	GCST90200912	tryptophan to tyrosine ratio	20	10867433	0.0583905	6.85913e-06	8226	TRUE	reported	textfile	2	TRUE
rs2454663	C	T	C	T	-0.106097	0.0006	0.767397	0.8066	FALSE	FALSE	FALSE	finn-b-O15_POSTPART_DEPR	11	57358083	0.023	NA	0.9803	Postpartum depression	FALSE	rs2454663	rs2454663	NA	NA	NA	NA	Postpartum depression	Postpartum depression || ||	TRUE	igd	GCST90200912	tryptophan to tyrosine ratio	11	57590610	0.0182433	6.03957e-09	8226	TRUE	reported	textfile	2	TRUE
rs41523449	A	G	A	G	0.107274	0.0141	0.141667	0.1547	FALSE	FALSE	FALSE	finn-b-O15_POSTPART_DEPR	19	35537706	0.0253	NA	0.5785	Postpartum depression	FALSE	rs41523449	rs41523449	NA	NA	NA	NA	Postpartum depression	Postpartum depression || ||	TRUE	igd	GCST90200912	tryptophan to tyrosine ratio	19	35046802	0.0225174	1.89731e-06	8226	TRUE	reported	textfile	2	TRUE
rs55775622	G	T	G	T	0.0691913	0.0256	0.384696	0.4845	FALSE	FALSE	FALSE	finn-b-O15_POSTPART_DEPR	18	33165970	0.0181	NA	0.1565	Postpartum depression	FALSE	rs55775622	rs55775622	NA	NA	NA	NA	Postpartum depression	Postpartum depression || ||	TRUE	igd	GCST90200912	tryptophan to tyrosine ratio	18	35586006	0.0155529	8.63641e-06	8226	TRUE	reported	textfile	2	TRUE
rs61876075	G	A	G	A	0.166145	0.0032	0.0435101	0.05919	FALSE	FALSE	FALSE	finn-b-O15_POSTPART_DEPR	11	23780151	0.0381	NA	0.9341	Postpartum depression	FALSE	rs61876075	rs61876075	NA	NA	NA	NA	Postpartum depression	Postpartum depression || ||	TRUE	igd	GCST90200912	tryptophan to tyrosine ratio	11	23758605	0.0369459	6.89239e-06	8226	TRUE	reported	textfile	2	TRUE
rs66532723	A	G	A	G	-0.252806	-0.0656	0.0196903	0.02045	FALSE	FALSE	FALSE	finn-b-O15_POSTPART_DEPR	12	81799985	0.0648	NA	0.3111	Postpartum depression	FALSE	rs66532723	rs66532723	NA	NA	NA	NA	Postpartum depression	Postpartum depression || ||	TRUE	igd	GCST90200912	tryptophan to tyrosine ratio	12	81406206	0.054655	3.73704e-06	8226	TRUE	reported	textfile	2	TRUE
rs72774053	A	G	A	G	-0.343489	-0.0365	0.00968567	0.007068	FALSE	FALSE	FALSE	finn-b-O15_POSTPART_DEPR	10	5728948	0.108	NA	0.735201	Postpartum depression	FALSE	rs72774053	rs72774053	NA	NA	NA	NA	Postpartum depression	Postpartum depression || ||	TRUE	igd	GCST90200912	tryptophan to tyrosine ratio	10	5686985	0.0776041	9.59187e-06	8226	TRUE	reported	textfile	2	TRUE
rs73232771	T	A	T	A	-0.248141	-0.0639	0.0236033	0.03274	FALSE	TRUE	FALSE	finn-b-O15_POSTPART_DEPR	3	142605449	0.0508	NA	0.2085	Postpartum depression	FALSE	rs73232771	rs73232771	NA	NA	NA	NA	Postpartum depression	Postpartum depression || ||	TRUE	igd	GCST90200912	tryptophan to tyrosine ratio	3	142886607	0.0499097	6.63352e-07	8226	TRUE	reported	textfile	2	TRUE
rs77268855	A	G	A	G	-0.14896	-0.0035	0.0535649	0.07043	FALSE	FALSE	FALSE	finn-b-O15_POSTPART_DEPR	13	22859265	0.0355	NA	0.9224	Postpartum depression	FALSE	rs77268855	rs77268855	NA	NA	NA	NA	Postpartum depression	Postpartum depression || ||	TRUE	igd	GCST90200912	tryptophan to tyrosine ratio	13	22285126	0.0336054	9.31002e-06	8226	TRUE	reported	textfile	2	TRUE
rs77295416	G	C	G	C	0.205295	-0.0059	0.0297714	0.03684	FALSE	TRUE	FALSE	finn-b-O15_POSTPART_DEPR	16	12362279	0.0477	NA	0.9024	Postpartum depression	FALSE	rs77295416	rs77295416	NA	NA	NA	NA	Postpartum depression	Postpartum depression || ||	TRUE	igd	GCST90200912	tryptophan to tyrosine ratio	16	12268422	0.0445042	3.97031e-06	8226	TRUE	reported	textfile	2	TRUE
rs77521810	G	A	G	A	-0.118387	0.0392	0.0924348	0.09267	FALSE	FALSE	FALSE	finn-b-O15_POSTPART_DEPR	19	13530305	0.0315	NA	0.214	Postpartum depression	FALSE	rs77521810	rs77521810	NA	NA	NA	NA	Postpartum depression	Postpartum depression || ||	TRUE	igd	GCST90200912	tryptophan to tyrosine ratio	19	13419491	0.0266391	8.82485e-06	8226	TRUE	reported	textfile	2	TRUE
rs79823475	C	T	C	T	0.237203	-0.0145	0.0238675	0.01558	FALSE	FALSE	FALSE	finn-b-O15_POSTPART_DEPR	2	53620747	0.0738	NA	0.8441	Postpartum depression	FALSE	rs79823475	rs79823475	NA	NA	NA	NA	Postpartum depression	Postpartum depression || ||	TRUE	igd	GCST90200912	tryptophan to tyrosine ratio	2	53393609	0.0492292	1.4476e-06	8226	TRUE	reported	textfile	2	TRUE
rs9834292	A	T	A	T	-0.156872	0.0144	0.942325	0.9758	FALSE	TRUE	FALSE	finn-b-O15_POSTPART_DEPR	3	21857955	0.0592	NA	0.808	Postpartum depression	FALSE	rs9834292	rs9834292	NA	NA	NA	NA	Postpartum depression	Postpartum depression || ||	TRUE	igd	GCST90200912	tryptophan to tyrosine ratio	3	21816463	0.0331076	2.1556e-06	8226	TRUE	reported	textfile	2	TRUE
rs1001145	C	T	C	T	0.0806537	-0.0116	0.252134	0.2894	FALSE	FALSE	FALSE	finn-b-O15_POSTPART_DEPR	6	108294470	0.0201	NA	0.5629	Postpartum depression	FALSE	rs1001145	rs1001145	NA	NA	NA	NA	Postpartum depression	Postpartum depression || ||	TRUE	igd	GCST90200266	Cis-3,4-methyleneheptanoylcarnitine levels	6	107973266	0.0176193	4.70366e-06	8259	TRUE	reported	textfile	2	TRUE
rs1047891	A	C	A	C	-0.0775517	0.0061	0.309715	0.3228	FALSE	FALSE	FALSE	finn-b-O15_POSTPART_DEPR	2	211540507	0.0193	NA	0.753701	Postpartum depression	FALSE	rs1047891	rs1047891	NA	NA	NA	NA	Postpartum depression	Postpartum depression || ||	TRUE	igd	GCST90200266	Cis-3,4-methyleneheptanoylcarnitine levels	2	210675783	0.016503	2.61135e-06	8259	TRUE	reported	textfile	2	TRUE
rs11256316	G	A	G	A	0.121665	0.0063	0.0942558	0.134	FALSE	FALSE	FALSE	finn-b-O15_POSTPART_DEPR	10	9776594	0.0268	NA	0.8155	Postpartum depression	FALSE	rs11256316	rs11256316	NA	NA	NA	NA	Postpartum depression	Postpartum depression || ||	TRUE	igd	GCST90200266	Cis-3,4-methyleneheptanoylcarnitine levels	10	9734631	0.0259446	2.73985e-06	8259	TRUE	reported	textfile	2	TRUE
rs114613601	G	C	G	C	0.222612	-0.0174	0.027737	0.0355	FALSE	TRUE	FALSE	finn-b-O15_POSTPART_DEPR	2	139529583	0.0497	NA	0.726599	Postpartum depression	FALSE	rs114613601	rs114613601	NA	NA	NA	NA	Postpartum depression	Postpartum depression || ||	TRUE	igd	GCST90200266	Cis-3,4-methyleneheptanoylcarnitine levels	2	138772013	0.0463591	1.57166e-06	8259	TRUE	reported	textfile	2	TRUE
rs117842847	T	G	T	G	-0.823781	-0.0642	0.00200194	0.03102	FALSE	FALSE	FALSE	finn-b-O15_POSTPART_DEPR	22	40402781	0.0527	NA	0.2233	Postpartum depression	FALSE	rs117842847	rs117842847	NA	NA	NA	NA	Postpartum depression	Postpartum depression || ||	TRUE	igd	GCST90200266	Cis-3,4-methyleneheptanoylcarnitine levels	22	40006777	0.169975	1.2567e-06	8259	TRUE	reported	textfile	2	TRUE
rs118119345	G	A	G	A	-0.330777	-0.0694	0.0106667	0.02056	FALSE	FALSE	FALSE	finn-b-O15_POSTPART_DEPR	8	110027321	0.063	NA	0.2704	Postpartum depression	FALSE	rs118119345	rs118119345	NA	NA	NA	NA	Postpartum depression	Postpartum depression || ||	TRUE	igd	GCST90200266	Cis-3,4-methyleneheptanoylcarnitine levels	8	109015092	0.0742665	8.4318e-06	8259	TRUE	reported	textfile	2	TRUE
rs12642833	G	A	G	A	-0.0693011	0.0018	0.396206	0.3855	FALSE	FALSE	FALSE	finn-b-O15_POSTPART_DEPR	4	65893340	0.0187	NA	0.9249	Postpartum depression	FALSE	rs12642833	rs12642833	NA	NA	NA	NA	Postpartum depression	Postpartum depression || ||	TRUE	igd	GCST90200266	Cis-3,4-methyleneheptanoylcarnitine levels	4	65027622	0.015442	7.19511e-06	8259	TRUE	reported	textfile	2	TRUE
rs1290650	G	A	G	A	0.0699397	-0.0045	0.549429	0.6801	FALSE	FALSE	FALSE	finn-b-O15_POSTPART_DEPR	19	50329684	0.0194	NA	0.815	Postpartum depression	FALSE	rs1290650	rs1290650	NA	NA	NA	NA	Postpartum depression	Postpartum depression || ||	TRUE	igd	GCST90200266	Cis-3,4-methyleneheptanoylcarnitine levels	19	49826427	0.0152721	4.65952e-06	8259	TRUE	reported	textfile	2	TRUE
rs139358468	C	T	C	T	0.282336	0.0986	0.0169079	0.01275	FALSE	FALSE	FALSE	finn-b-O15_POSTPART_DEPR	7	152624097	0.0846	NA	0.2437	Postpartum depression	FALSE	rs139358468	rs139358468	NA	NA	NA	NA	Postpartum depression	Postpartum depression || ||	TRUE	igd	GCST90200266	Cis-3,4-methyleneheptanoylcarnitine levels	7	152927012	0.0597716	2.31732e-06	8259	TRUE	reported	textfile	2	TRUE
rs141575755	A	G	A	G	-0.202039	-0.0445	0.038254	0.05966	FALSE	FALSE	FALSE	finn-b-O15_POSTPART_DEPR	12	26486177	0.0384	NA	0.2467	Postpartum depression	FALSE	rs141575755	rs141575755	NA	NA	NA	NA	Postpartum depression	Postpartum depression || ||	TRUE	igd	GCST90200266	Cis-3,4-methyleneheptanoylcarnitine levels	12	26333244	0.0395707	3.29478e-07	8259	TRUE	reported	textfile	2	TRUE
rs147886311	T	C	T	C	-0.415495	0.0295	0.00664472	0.05218	FALSE	FALSE	FALSE	finn-b-O15_POSTPART_DEPR	2	7023734	0.0416	NA	0.4789	Postpartum depression	FALSE	rs147886311	rs147886311	NA	NA	NA	NA	Postpartum depression	Postpartum depression || ||	TRUE	igd	GCST90200266	Cis-3,4-methyleneheptanoylcarnitine levels	2	6883603	0.0922822	6.71781e-06	8259	TRUE	reported	textfile	2	TRUE
rs247001	G	A	G	A	-0.0707454	-0.015	0.446168	0.5163	FALSE	FALSE	FALSE	finn-b-O15_POSTPART_DEPR	5	131346461	0.0181	NA	0.4058	Postpartum depression	FALSE	rs247001	rs247001	NA	NA	NA	NA	Postpartum depression	Postpartum depression || ||	TRUE	igd	GCST90200266	Cis-3,4-methyleneheptanoylcarnitine levels	5	132010768	0.0153159	3.85428e-06	8259	TRUE	reported	textfile	2	TRUE
rs2999541	C	G	C	G	-0.102003	-0.0119	0.625607	0.6536	FALSE	TRUE	FALSE	finn-b-O15_POSTPART_DEPR	1	151898749	0.019	NA	0.5309	Postpartum depression	FALSE	rs2999541	rs2999541	NA	NA	NA	NA	Postpartum depression	Postpartum depression || ||	TRUE	igd	GCST90200266	Cis-3,4-methyleneheptanoylcarnitine levels	1	151926273	0.0156807	7.76739e-11	8259	TRUE	reported	textfile	2	TRUE
rs324420	A	C	A	C	-0.0846083	0.0132	0.208571	0.2832	FALSE	FALSE	FALSE	finn-b-O15_POSTPART_DEPR	1	46870761	0.02	NA	0.5108	Postpartum depression	FALSE	rs324420	rs324420	NA	NA	NA	NA	Postpartum depression	Postpartum depression || ||	TRUE	igd	GCST90200266	Cis-3,4-methyleneheptanoylcarnitine levels	1	46405089	0.0186619	5.79481e-06	8259	TRUE	reported	textfile	2	TRUE
rs4740797	A	G	A	G	0.132106	-0.0057	0.0829873	0.1065	FALSE	FALSE	FALSE	finn-b-O15_POSTPART_DEPR	9	4636990	0.0293	NA	0.8445	Postpartum depression	FALSE	rs4740797	rs4740797	NA	NA	NA	NA	Postpartum depression	Postpartum depression || ||	TRUE	igd	GCST90200266	Cis-3,4-methyleneheptanoylcarnitine levels	9	4636990	0.0275694	1.65317e-06	8259	TRUE	reported	textfile	2	TRUE
rs476451	T	C	T	C	0.0867827	-0.0057	0.76303	0.7157	FALSE	FALSE	FALSE	finn-b-O15_POSTPART_DEPR	11	55258173	0.0233	NA	0.8075	Postpartum depression	FALSE	rs476451	rs476451	NA	NA	NA	NA	Postpartum depression	Postpartum depression || ||	TRUE	igd	GCST90200266	Cis-3,4-methyleneheptanoylcarnitine levels	11	55490697	0.0179656	1.36196e-06	8259	TRUE	reported	textfile	2	TRUE
rs4770259	A	C	A	C	0.132541	0.0474	0.0757193	0.05942	FALSE	FALSE	FALSE	finn-b-O15_POSTPART_DEPR	13	22825787	0.0391	NA	0.2251	Postpartum depression	FALSE	rs4770259	rs4770259	NA	NA	NA	NA	Postpartum depression	Postpartum depression || ||	TRUE	igd	GCST90200266	Cis-3,4-methyleneheptanoylcarnitine levels	13	22251648	0.0293301	6.21452e-06	8259	TRUE	reported	textfile	2	TRUE
rs56212584	G	A	G	A	-0.116414	-0.0429	0.101419	0.1041	FALSE	FALSE	FALSE	finn-b-O15_POSTPART_DEPR	7	70614846	0.0299	NA	0.1512	Postpartum depression	FALSE	rs56212584	rs56212584	NA	NA	NA	NA	Postpartum depression	Postpartum depression || ||	TRUE	igd	GCST90200266	Cis-3,4-methyleneheptanoylcarnitine levels	7	71149860	0.0248532	2.81215e-06	8259	TRUE	reported	textfile	2	TRUE
rs662138	G	C	G	C	-0.245472	0.0211	0.174671	0.1478	FALSE	TRUE	FALSE	finn-b-O15_POSTPART_DEPR	6	160564476	0.0254	NA	0.4068	Postpartum depression	FALSE	rs662138	rs662138	NA	NA	NA	NA	Postpartum depression	Postpartum depression || ||	TRUE	igd	GCST90200266	Cis-3,4-methyleneheptanoylcarnitine levels	6	160143444	0.0198946	5.61071e-35	8259	TRUE	reported	textfile	2	TRUE
rs72802659	C	G	C	G	-0.141694	0.0453	0.0679255	0.04729	FALSE	TRUE	FALSE	finn-b-O15_POSTPART_DEPR	5	153018815	0.0426	NA	0.2878	Postpartum depression	FALSE	rs72802659	rs72802659	NA	NA	NA	NA	Postpartum depression	Postpartum depression || ||	TRUE	igd	GCST90200266	Cis-3,4-methyleneheptanoylcarnitine levels	5	153639255	0.0301116	2.53102e-06	8259	TRUE	reported	textfile	2	TRUE
rs78382346	A	G	A	G	-0.128511	-0.0082	0.0823322	0.09529	FALSE	FALSE	FALSE	finn-b-O15_POSTPART_DEPR	6	4862687	0.0308	NA	0.790901	Postpartum depression	FALSE	rs78382346	rs78382346	NA	NA	NA	NA	Postpartum depression	Postpartum depression || ||	TRUE	igd	GCST90200266	Cis-3,4-methyleneheptanoylcarnitine levels	6	4862453	0.0273301	2.57379e-06	8259	TRUE	reported	textfile	2	TRUE
rs79439304	T	C	T	C	-0.30849	0.0238	0.0132548	0.05006	FALSE	FALSE	FALSE	finn-b-O15_POSTPART_DEPR	6	144199620	0.0431	NA	0.580899	Postpartum depression	FALSE	rs79439304	rs79439304	NA	NA	NA	NA	Postpartum depression	Postpartum depression || ||	TRUE	igd	GCST90200266	Cis-3,4-methyleneheptanoylcarnitine levels	6	143878483	0.0672112	4.43553e-06	8259	TRUE	reported	textfile	2	TRUE
rs80254170	G	A	G	A	-0.257157	-0.0415	0.0752636	0.07037	FALSE	FALSE	FALSE	finn-b-O15_POSTPART_DEPR	6	160514283	0.0354	NA	0.2413	Postpartum depression	FALSE	rs80254170	rs80254170	NA	NA	NA	NA	Postpartum depression	Postpartum depression || ||	TRUE	igd	GCST90200266	Cis-3,4-methyleneheptanoylcarnitine levels	6	160093251	0.0284005	1.36992e-19	8259	TRUE	reported	textfile	2	TRUE
rs10011993	C	A	C	A	0.0809351	-0.0135	0.381019	0.4378	FALSE	FALSE	FALSE	finn-b-O15_POSTPART_DEPR	4	67093452	0.0182	NA	0.4606	Postpartum depression	FALSE	rs10011993	rs10011993	NA	NA	NA	NA	Postpartum depression	Postpartum depression || ||	TRUE	igd	GCST90200258	2-hydroxy-4-(methylthio)butanoic acid levels	4	66227734	0.0154775	1.70236e-07	8255	TRUE	reported	textfile	2	TRUE
rs10201698	C	G	C	G	0.0723808	0.0209	0.34712	0.346	FALSE	TRUE	FALSE	finn-b-O15_POSTPART_DEPR	2	44025355	0.0191	NA	0.2725	Postpartum depression	FALSE	rs10201698	rs10201698	NA	NA	NA	NA	Postpartum depression	Postpartum depression || ||	TRUE	igd	GCST90200258	2-hydroxy-4-(methylthio)butanoic acid levels	2	43798216	0.0159664	5.80624e-06	8255	TRUE	reported	textfile	2	TRUE
rs10766467	C	T	C	T	-0.170109	0.0227	0.539916	0.5277	FALSE	FALSE	FALSE	finn-b-O15_POSTPART_DEPR	11	18310449	0.0181	NA	0.2079	Postpartum depression	FALSE	rs10766467	rs10766467	NA	NA	NA	NA	Postpartum depression	Postpartum depression || ||	TRUE	igd	GCST90200258	2-hydroxy-4-(methylthio)butanoic acid levels	11	18288902	0.0148559	2.33439e-30	8255	TRUE	reported	textfile	2	TRUE
rs10846866	A	T	A	T	-0.0795386	-0.0366	0.287423	0.3273	FALSE	TRUE	FALSE	finn-b-O15_POSTPART_DEPR	12	125780617	0.0192	NA	0.0570099	Postpartum depression	FALSE	rs10846866	rs10846866	NA	NA	NA	NA	Postpartum depression	Postpartum depression || ||	TRUE	igd	GCST90200258	2-hydroxy-4-(methylthio)butanoic acid levels	12	125296071	0.0169815	2.81544e-06	8255	TRUE	reported	textfile	2	TRUE
rs10923821	T	C	T	C	0.0767595	-0.0068	0.662956	0.7139	FALSE	FALSE	FALSE	finn-b-O15_POSTPART_DEPR	1	119983562	0.0199	NA	0.7322	Postpartum depression	FALSE	rs10923821	rs10923821	NA	NA	NA	NA	Postpartum depression	Postpartum depression || ||	TRUE	igd	GCST90200258	2-hydroxy-4-(methylthio)butanoic acid levels	1	119440939	0.0163212	2.56298e-06	8255	TRUE	reported	textfile	2	TRUE
rs113090967	A	G	A	G	0.0975091	-0.0169	0.144162	0.1351	FALSE	FALSE	FALSE	finn-b-O15_POSTPART_DEPR	3	159751185	0.0269	NA	0.5308	Postpartum depression	FALSE	rs113090967	rs113090967	NA	NA	NA	NA	Postpartum depression	Postpartum depression || ||	TRUE	igd	GCST90200258	2-hydroxy-4-(methylthio)butanoic acid levels	3	160033398	0.0215752	6.19887e-06	8255	TRUE	reported	textfile	2	TRUE
rs114261009	A	C	A	C	-0.450884	-0.0179	0.00588664	0.002057	FALSE	FALSE	FALSE	finn-b-O15_POSTPART_DEPR	5	44605828	0.2123	NA	0.9329	Postpartum depression	FALSE	rs114261009	rs114261009	NA	NA	NA	NA	Postpartum depression	Postpartum depression || ||	TRUE	igd	GCST90200258	2-hydroxy-4-(methylthio)butanoic acid levels	5	44605726	0.0974594	3.7212e-06	8255	TRUE	reported	textfile	2	TRUE
rs11522698	A	G	A	G	0.0890865	0.0051	0.270343	0.2897	FALSE	FALSE	FALSE	finn-b-O15_POSTPART_DEPR	11	104801297	0.0199	NA	0.7962	Postpartum depression	FALSE	rs11522698	rs11522698	NA	NA	NA	NA	Postpartum depression	Postpartum depression || ||	TRUE	igd	GCST90200258	2-hydroxy-4-(methylthio)butanoic acid levels	11	104930570	0.0172276	2.32662e-07	8255	TRUE	reported	textfile	2	TRUE
rs116952655	G	T	G	T	-0.267896	0.0127	0.0171828	0.01403	FALSE	FALSE	FALSE	finn-b-O15_POSTPART_DEPR	18	23315746	0.0759	NA	0.8673	Postpartum depression	FALSE	rs116952655	rs116952655	NA	NA	NA	NA	Postpartum depression	Postpartum depression || ||	TRUE	igd	GCST90200258	2-hydroxy-4-(methylthio)butanoic acid levels	18	25735782	0.0576902	3.42234e-06	8255	TRUE	reported	textfile	2	TRUE
rs13250531	C	G	C	G	0.134988	-0.0413	0.0705918	0.07461	FALSE	TRUE	FALSE	finn-b-O15_POSTPART_DEPR	8	3733157	0.0345	NA	0.2316	Postpartum depression	FALSE	rs13250531	rs13250531	NA	NA	NA	NA	Postpartum depression	Postpartum depression || ||	TRUE	igd	GCST90200258	2-hydroxy-4-(methylthio)butanoic acid levels	8	3875635	0.029479	4.66897e-06	8255	TRUE	reported	textfile	2	TRUE
rs140959752	A	C	A	C	-0.163506	-0.0022	0.0434704	0.0198	FALSE	FALSE	FALSE	finn-b-O15_POSTPART_DEPR	5	60582891	0.0656	NA	0.9738	Postpartum depression	FALSE	rs140959752	rs140959752	NA	NA	NA	NA	Postpartum depression	Postpartum depression || ||	TRUE	igd	GCST90200258	2-hydroxy-4-(methylthio)butanoic acid levels	5	61287064	0.0370121	9.97848e-06	8255	TRUE	reported	textfile	2	TRUE
rs141331	A	G	A	G	0.0720263	-0.0011	0.60801	0.5801	FALSE	FALSE	FALSE	finn-b-O15_POSTPART_DEPR	5	76706532	0.0183	NA	0.953	Postpartum depression	FALSE	rs141331	rs141331	NA	NA	NA	NA	Postpartum depression	Postpartum depression || ||	TRUE	igd	GCST90200258	2-hydroxy-4-(methylthio)butanoic acid levels	5	77410707	0.0154888	3.316e-06	8255	TRUE	reported	textfile	2	TRUE
rs142801739	T	C	T	C	0.231748	-0.0071	0.0275514	0.02781	FALSE	FALSE	FALSE	finn-b-O15_POSTPART_DEPR	10	11211174	0.0551	NA	0.898	Postpartum depression	FALSE	rs142801739	rs142801739	NA	NA	NA	NA	Postpartum depression	Postpartum depression || ||	TRUE	igd	GCST90200258	2-hydroxy-4-(methylthio)butanoic acid levels	10	11169211	0.045844	4.30065e-07	8255	TRUE	reported	textfile	2	TRUE
rs183640109	A	G	A	G	0.222992	-0.122	0.0230263	0.02551	FALSE	FALSE	FALSE	finn-b-O15_POSTPART_DEPR	3	78423451	0.0579	NA	0.0352704	Postpartum depression	FALSE	rs183640109	rs183640109	NA	NA	NA	NA	Postpartum depression	Postpartum depression || ||	TRUE	igd	GCST90200258	2-hydroxy-4-(methylthio)butanoic acid levels	3	78374301	0.0500859	8.49971e-06	8255	TRUE	reported	textfile	2	TRUE
rs1846285	G	A	G	A	0.0890115	0.0489	0.18232	0.153	FALSE	FALSE	FALSE	finn-b-O15_POSTPART_DEPR	11	49470419	0.0295	NA	0.0971494	Postpartum depression	FALSE	rs1846285	rs1846285	NA	NA	NA	NA	Postpartum depression	Postpartum depression || ||	TRUE	igd	GCST90200258	2-hydroxy-4-(methylthio)butanoic acid levels	11	49448867	0.019355	4.24745e-06	8255	TRUE	reported	textfile	2	TRUE
rs1856661	C	G	C	G	0.299331	-0.0035	0.01255	0.02353	FALSE	TRUE	FALSE	finn-b-O15_POSTPART_DEPR	10	86949264	0.0597	NA	0.9534	Postpartum depression	FALSE	rs1856661	rs1856661	NA	NA	NA	NA	Postpartum depression	Postpartum depression || ||	TRUE	igd	GCST90200258	2-hydroxy-4-(methylthio)butanoic acid levels	10	85189508	0.0668853	7.63083e-06	8255	TRUE	reported	textfile	2	TRUE
rs186411642	A	C	A	C	-0.556826	-0.0961	0.00406652	0.02094	FALSE	FALSE	FALSE	finn-b-O15_POSTPART_DEPR	4	106662156	0.0633	NA	0.1288	Postpartum depression	FALSE	rs186411642	rs186411642	NA	NA	NA	NA	Postpartum depression	Postpartum depression || ||	TRUE	igd	GCST90200258	2-hydroxy-4-(methylthio)butanoic acid levels	4	105740999	0.11826	2.49554e-06	8255	TRUE	reported	textfile	2	TRUE
rs2126886	T	C	T	C	0.082341	0.0642	0.784207	0.8084	FALSE	FALSE	FALSE	finn-b-O15_POSTPART_DEPR	12	21701300	0.0229	NA	0.00502505	Postpartum depression	FALSE	rs2126886	rs2126886	NA	NA	NA	NA	Postpartum depression	Postpartum depression || ||	TRUE	igd	GCST90200258	2-hydroxy-4-(methylthio)butanoic acid levels	12	21548366	0.0183291	7.04362e-06	8255	TRUE	reported	textfile	2	TRUE
rs2765527	C	T	C	T	-0.436372	0.0372	0.493491	0.5502	FALSE	FALSE	FALSE	finn-b-O15_POSTPART_DEPR	1	89426260	0.0182	NA	0.0404501	Postpartum depression	FALSE	rs2765527	rs2765527	NA	NA	NA	NA	Postpartum depression	Postpartum depression || ||	TRUE	igd	GCST90200258	2-hydroxy-4-(methylthio)butanoic acid levels	1	88960577	0.0142751	1e-200	8255	TRUE	reported	textfile	2	TRUE
rs4656106	C	T	C	T	-0.109283	0.014	0.164955	0.1404	FALSE	FALSE	FALSE	finn-b-O15_POSTPART_DEPR	1	89699679	0.0263	NA	0.5949	Postpartum depression	FALSE	rs4656106	rs4656106	NA	NA	NA	NA	Postpartum depression	Postpartum depression || ||	TRUE	igd	GCST90200258	2-hydroxy-4-(methylthio)butanoic acid levels	1	89233996	0.02028	7.09698e-08	8255	TRUE	reported	textfile	2	TRUE
rs490379	C	A	C	A	-0.124448	-0.0027	0.13616	0.09258	FALSE	FALSE	FALSE	finn-b-O15_POSTPART_DEPR	1	88717899	0.0312	NA	0.9322	Postpartum depression	FALSE	rs490379	rs490379	NA	NA	NA	NA	Postpartum depression	Postpartum depression || ||	TRUE	igd	GCST90200258	2-hydroxy-4-(methylthio)butanoic acid levels	1	88252216	0.0218311	1.19464e-08	8255	TRUE	reported	textfile	2	TRUE
rs59543093	T	C	T	C	-0.185892	0.0399	0.0388031	0.02694	FALSE	FALSE	FALSE	finn-b-O15_POSTPART_DEPR	11	128439889	0.0559	NA	0.4758	Postpartum depression	FALSE	rs59543093	rs59543093	NA	NA	NA	NA	Postpartum depression	Postpartum depression || ||	TRUE	igd	GCST90200258	2-hydroxy-4-(methylthio)butanoic acid levels	11	128569994	0.0385756	1.44355e-06	8255	TRUE	reported	textfile	2	TRUE
rs62045233	A	C	A	C	-0.136479	-0.0249	0.0637523	0.05215	FALSE	FALSE	FALSE	finn-b-O15_POSTPART_DEPR	15	56285625	0.0406	NA	0.5406	Postpartum depression	FALSE	rs62045233	rs62045233	NA	NA	NA	NA	Postpartum depression	Postpartum depression || ||	TRUE	igd	GCST90200258	2-hydroxy-4-(methylthio)butanoic acid levels	15	55993427	0.0307356	8.97816e-06	8255	TRUE	reported	textfile	2	TRUE
rs6425192	C	T	C	T	-0.121753	0.0016	0.320929	0.2929	FALSE	FALSE	FALSE	finn-b-O15_POSTPART_DEPR	1	171327628	0.0198	NA	0.9358	Postpartum depression	FALSE	rs6425192	rs6425192	NA	NA	NA	NA	Postpartum depression	Postpartum depression || ||	TRUE	igd	GCST90200258	2-hydroxy-4-(methylthio)butanoic acid levels	1	171358489	0.0159879	2.63037e-14	8255	TRUE	reported	textfile	2	TRUE
rs66511710	G	A	G	A	-0.0685605	0.028	0.380703	0.3095	FALSE	FALSE	FALSE	finn-b-O15_POSTPART_DEPR	7	118172331	0.0196	NA	0.1525	Postpartum depression	FALSE	rs66511710	rs66511710	NA	NA	NA	NA	Postpartum depression	Postpartum depression || ||	TRUE	igd	GCST90200258	2-hydroxy-4-(methylthio)butanoic acid levels	7	118532277	0.0154767	9.42741e-06	8255	TRUE	reported	textfile	2	TRUE
rs75703698	C	T	C	T	0.274488	0.0133	0.0160957	0.006274	FALSE	FALSE	FALSE	finn-b-O15_POSTPART_DEPR	6	62287093	0.1171	NA	0.9092	Postpartum depression	FALSE	rs75703698	rs75703698	NA	NA	NA	NA	Postpartum depression	Postpartum depression || ||	TRUE	igd	GCST90200258	2-hydroxy-4-(methylthio)butanoic acid levels	6	61577188	0.0602033	5.13135e-06	8255	TRUE	reported	textfile	2	TRUE
rs9566434	G	T	G	T	0.586696	0.0184	0.0034558	0.05915	FALSE	FALSE	FALSE	finn-b-O15_POSTPART_DEPR	13	40013319	0.0382	NA	0.630099	Postpartum depression	FALSE	rs9566434	rs9566434	NA	NA	NA	NA	Postpartum depression	Postpartum depression || ||	TRUE	igd	GCST90200258	2-hydroxy-4-(methylthio)butanoic acid levels	13	39439182	0.128145	4.68612e-06	8255	TRUE	reported	textfile	2	TRUE
rs10013439	A	G	A	G	-0.113268	0.0314	0.119593	0.1495	FALSE	FALSE	FALSE	finn-b-O15_POSTPART_DEPR	4	22593492	0.0255	NA	0.2177	Postpartum depression	FALSE	rs10013439	rs10013439	NA	NA	NA	NA	Postpartum depression	Postpartum depression || ||	TRUE	igd	GCST90200282	Picolinate levels	4	22591869	0.0255182	9.05026e-06	7051	TRUE	reported	textfile	2	TRUE
rs10165615	A	G	A	G	-0.0765678	-0.0117	0.526882	0.5436	FALSE	FALSE	FALSE	finn-b-O15_POSTPART_DEPR	2	140562342	0.0182	NA	0.5194	Postpartum depression	FALSE	rs10165615	rs10165615	NA	NA	NA	NA	Postpartum depression	Postpartum depression || ||	TRUE	igd	GCST90200282	Picolinate levels	2	139804773	0.0165386	3.66296e-06	7051	TRUE	reported	textfile	2	TRUE
rs1047891	A	C	A	C	-0.104752	0.0061	0.305733	0.3228	FALSE	FALSE	FALSE	finn-b-O15_POSTPART_DEPR	2	211540507	0.0193	NA	0.753701	Postpartum depression	FALSE	rs1047891	rs1047891	NA	NA	NA	NA	Postpartum depression	Postpartum depression || ||	TRUE	igd	GCST90200282	Picolinate levels	2	210675783	0.017993	5.82115e-09	7051	TRUE	reported	textfile	2	TRUE
rs116572752	A	G	A	G	-0.222458	-0.003	0.0305615	0.06057	FALSE	FALSE	FALSE	finn-b-O15_POSTPART_DEPR	2	223371334	0.0379	NA	0.936	Postpartum depression	FALSE	rs116572752	rs116572752	NA	NA	NA	NA	Postpartum depression	Postpartum depression || ||	TRUE	igd	GCST90200282	Picolinate levels	2	222506615	0.0476773	3.07255e-06	7051	TRUE	reported	textfile	2	TRUE
rs1170931	T	C	T	C	0.0799666	-0.0214	0.511189	0.5957	FALSE	FALSE	FALSE	finn-b-O15_POSTPART_DEPR	13	36806069	0.0184	NA	0.2464	Postpartum depression	FALSE	rs1170931	rs1170931	NA	NA	NA	NA	Postpartum depression	Postpartum depression || ||	TRUE	igd	GCST90200282	Picolinate levels	13	36231932	0.0166158	1.48919e-06	7051	TRUE	reported	textfile	2	TRUE
rs118128689	C	T	C	T	0.444047	-0.0952	0.00704927	0.02013	FALSE	FALSE	FALSE	finn-b-O15_POSTPART_DEPR	16	20604855	0.0643	NA	0.1385	Postpartum depression	FALSE	rs118128689	rs118128689	NA	NA	NA	NA	Postpartum depression	Postpartum depression || ||	TRUE	igd	GCST90200282	Picolinate levels	16	20593533	0.0991152	7.46035e-06	7051	TRUE	reported	textfile	2	TRUE
rs13184770	G	A	G	A	0.0754414	-0.0255	0.514092	0.6109	FALSE	FALSE	FALSE	finn-b-O15_POSTPART_DEPR	5	8223124	0.0186	NA	0.1704	Postpartum depression	FALSE	rs13184770	rs13184770	NA	NA	NA	NA	Postpartum depression	Postpartum depression || ||	TRUE	igd	GCST90200282	Picolinate levels	5	8223011	0.016819	7.27516e-06	7051	TRUE	reported	textfile	2	TRUE
rs148152439	A	G	A	G	-0.238828	-0.0025	0.0260684	0.01099	FALSE	FALSE	FALSE	finn-b-O15_POSTPART_DEPR	10	124220567	0.0872	NA	0.9771	Postpartum depression	FALSE	rs148152439	rs148152439	NA	NA	NA	NA	Postpartum depression	Postpartum depression || ||	TRUE	igd	GCST90200282	Picolinate levels	10	122461051	0.0516818	3.8167e-06	7051	TRUE	reported	textfile	2	TRUE
rs164749	G	T	G	T	0.14552	0.0306	0.476969	0.4194	FALSE	FALSE	FALSE	finn-b-O15_POSTPART_DEPR	16	89708224	0.0183	NA	0.0941391	Postpartum depression	FALSE	rs164749	rs164749	NA	NA	NA	NA	Postpartum depression	Postpartum depression || ||	TRUE	igd	GCST90200282	Picolinate levels	16	89641816	0.0164579	9.40488e-19	7051	TRUE	reported	textfile	2	TRUE
rs17557932	T	C	T	C	-0.094645	0.0123	0.255649	0.3184	FALSE	FALSE	FALSE	finn-b-O15_POSTPART_DEPR	12	59820966	0.0194	NA	0.5257	Postpartum depression	FALSE	rs17557932	rs17557932	NA	NA	NA	NA	Postpartum depression	Postpartum depression || ||	TRUE	igd	GCST90200282	Picolinate levels	12	59427185	0.0190838	7.06971e-07	7051	TRUE	reported	textfile	2	TRUE
rs185587631	C	G	C	G	0.352746	-0.0018	0.0122229	0.0152	FALSE	TRUE	FALSE	finn-b-O15_POSTPART_DEPR	19	21897234	0.0741	NA	0.9804	Postpartum depression	FALSE	rs185587631	rs185587631	NA	NA	NA	NA	Postpartum depression	Postpartum depression || ||	TRUE	igd	GCST90200282	Picolinate levels	19	21714432	0.0755844	3.05747e-06	7051	TRUE	reported	textfile	2	TRUE
rs3823118	A	G	A	G	0.149643	0.02	0.0742829	0.1196	FALSE	FALSE	FALSE	finn-b-O15_POSTPART_DEPR	6	73883238	0.0278	NA	0.4709	Postpartum depression	FALSE	rs3823118	rs3823118	NA	NA	NA	NA	Postpartum depression	Postpartum depression || ||	TRUE	igd	GCST90200282	Picolinate levels	6	73173515	0.0316259	2.22698e-06	7051	TRUE	reported	textfile	2	TRUE
rs41286234	C	G	C	G	0.303256	0.0616	0.018653	0.01592	FALSE	TRUE	FALSE	finn-b-O15_POSTPART_DEPR	6	135239758	0.0714	NA	0.3884	Postpartum depression	FALSE	rs41286234	rs41286234	NA	NA	NA	NA	Postpartum depression	Postpartum depression || ||	TRUE	igd	GCST90200282	Picolinate levels	6	134918620	0.0609158	6.41501e-07	7051	TRUE	reported	textfile	2	TRUE
rs4392119	C	T	C	T	0.250848	0.0488	0.972514	0.9722	FALSE	FALSE	FALSE	finn-b-O15_POSTPART_DEPR	17	28565363	0.055	NA	0.3745	Postpartum depression	FALSE	rs4392119	rs4392119	NA	NA	NA	NA	Postpartum depression	Postpartum depression || ||	TRUE	igd	GCST90200282	Picolinate levels	17	30238345	0.0503664	6.34331e-07	7051	TRUE	reported	textfile	2	TRUE
rs528053698	T	A	T	A	-0.156034	-0.0781	0.0592967	0.04827	FALSE	TRUE	FALSE	finn-b-O15_POSTPART_DEPR	2	161869135	0.0419	NA	0.0624899	Postpartum depression	FALSE	rs528053698	rs528053698	NA	NA	NA	NA	Postpartum depression	Postpartum depression || ||	TRUE	igd	GCST90200282	Picolinate levels	2	161012624	0.0351023	8.78463e-06	7051	TRUE	reported	textfile	2	TRUE
rs71486039	T	C	T	C	-0.289532	-0.1087	0.0164907	0.006231	FALSE	FALSE	FALSE	finn-b-O15_POSTPART_DEPR	11	105908347	0.1225	NA	0.3748	Postpartum depression	FALSE	rs71486039	rs71486039	NA	NA	NA	NA	Postpartum depression	Postpartum depression || ||	TRUE	igd	GCST90200282	Picolinate levels	11	106037620	0.0653581	9.42607e-06	7051	TRUE	reported	textfile	2	TRUE
rs72687504	A	G	A	G	0.285391	-0.0099	0.0194389	0.004131	FALSE	FALSE	FALSE	finn-b-O15_POSTPART_DEPR	14	78758777	0.1444	NA	0.9453	Postpartum depression	FALSE	rs72687504	rs72687504	NA	NA	NA	NA	Postpartum depression	Postpartum depression || ||	TRUE	igd	GCST90200282	Picolinate levels	14	78292434	0.0591008	1.373e-06	7051	TRUE	reported	textfile	2	TRUE
rs74747434	T	C	T	C	-0.0743448	0.0139	0.524747	0.4571	FALSE	FALSE	FALSE	finn-b-O15_POSTPART_DEPR	2	239069205	0.0181	NA	0.4428	Postpartum depression	FALSE	rs74747434	rs74747434	NA	NA	NA	NA	Postpartum depression	Postpartum depression || ||	TRUE	igd	GCST90200282	Picolinate levels	2	238160564	0.0166538	8.03879e-06	7051	TRUE	reported	textfile	2	TRUE
rs75302640	T	A	T	A	0.135653	0.0291	0.0901851	0.1012	FALSE	TRUE	FALSE	finn-b-O15_POSTPART_DEPR	1	104866320	0.0298	NA	0.3302	Postpartum depression	FALSE	rs75302640	rs75302640	NA	NA	NA	NA	Postpartum depression	Postpartum depression || ||	TRUE	igd	GCST90200282	Picolinate levels	1	104323698	0.0287675	2.41105e-06	7051	TRUE	reported	textfile	2	TRUE
rs9633689	T	C	T	C	-0.244006	-0.0145	0.0274148	0.01698	FALSE	FALSE	FALSE	finn-b-O15_POSTPART_DEPR	10	93624025	0.0712	NA	0.8386	Postpartum depression	FALSE	rs9633689	rs9633689	NA	NA	NA	NA	Postpartum depression	Postpartum depression || ||	TRUE	igd	GCST90200282	Picolinate levels	10	91864268	0.0508385	1.5895e-06	7051	TRUE	reported	textfile	2	TRUE
rs10014780	G	A	G	A	-0.0956574	0.0023	0.159583	0.1527	FALSE	FALSE	FALSE	finn-b-O15_POSTPART_DEPR	4	67340650	0.0252	NA	0.9276	Postpartum depression	FALSE	rs10014780	rs10014780	NA	NA	NA	NA	Postpartum depression	Postpartum depression || ||	TRUE	igd	GCST90199628	3-methylhistidine levels	4	66474932	0.0209224	4.83094e-06	8289	TRUE	reported	textfile	2	TRUE
rs10966648	T	C	T	C	-0.0937684	0.0306	0.745054	0.8011	FALSE	FALSE	FALSE	finn-b-O15_POSTPART_DEPR	9	2512056	0.0227	NA	0.1773	Postpartum depression	FALSE	rs10966648	rs10966648	NA	NA	NA	NA	Postpartum depression	Postpartum depression || ||	TRUE	igd	GCST90199628	3-methylhistidine levels	9	2512056	0.0178574	1.51321e-07	8289	TRUE	reported	textfile	2	TRUE
rs114734560	T	C	T	C	-0.35764	0.0372	0.0102702	0.02286	FALSE	FALSE	FALSE	finn-b-O15_POSTPART_DEPR	1	34209995	0.0609	NA	0.5416	Postpartum depression	FALSE	rs114734560	rs114734560	NA	NA	NA	NA	Postpartum depression	Postpartum depression || ||	TRUE	igd	GCST90199628	3-methylhistidine levels	1	33744394	0.076823	3.23383e-06	8289	TRUE	reported	textfile	2	TRUE
rs117090299	C	T	C	T	-0.295449	-0.0677	0.0137094	0.007729	FALSE	FALSE	FALSE	finn-b-O15_POSTPART_DEPR	7	85843948	0.1045	NA	0.517101	Postpartum depression	FALSE	rs117090299	rs117090299	NA	NA	NA	NA	Postpartum depression	Postpartum depression || ||	TRUE	igd	GCST90199628	3-methylhistidine levels	7	86214632	0.0654447	6.34695e-06	8289	TRUE	reported	textfile	2	TRUE
rs11872731	A	G	A	G	0.135492	-0.0379	0.0719668	0.06404	FALSE	FALSE	FALSE	finn-b-O15_POSTPART_DEPR	18	4592009	0.037	NA	0.3061	Postpartum depression	FALSE	rs11872731	rs11872731	NA	NA	NA	NA	Postpartum depression	Postpartum depression || ||	TRUE	igd	GCST90199628	3-methylhistidine levels	18	4592009	0.0304621	8.67197e-06	8289	TRUE	reported	textfile	2	TRUE
rs12138831	T	G	T	G	-0.223214	0.0833	0.0257563	0.009802	FALSE	FALSE	FALSE	finn-b-O15_POSTPART_DEPR	1	79110645	0.0933	NA	0.3715	Postpartum depression	FALSE	rs12138831	rs12138831	NA	NA	NA	NA	Postpartum depression	Postpartum depression || ||	TRUE	igd	GCST90199628	3-methylhistidine levels	1	78644960	0.0486608	4.4935e-06	8289	TRUE	reported	textfile	2	TRUE
rs12553086	G	T	G	T	0.14967	0.0464	0.0669778	0.09539	FALSE	FALSE	FALSE	finn-b-O15_POSTPART_DEPR	9	134626272	0.0306	NA	0.1297	Postpartum depression	FALSE	rs12553086	rs12553086	NA	NA	NA	NA	Postpartum depression	Postpartum depression || ||	TRUE	igd	GCST90199628	3-methylhistidine levels	9	131750885	0.0307172	1.1018e-06	8289	TRUE	reported	textfile	2	TRUE
rs13234372	A	G	A	G	-0.0821865	0.0159	0.309524	0.2815	FALSE	FALSE	FALSE	finn-b-O15_POSTPART_DEPR	7	109887100	0.0201	NA	0.4299	Postpartum depression	FALSE	rs13234372	rs13234372	NA	NA	NA	NA	Postpartum depression	Postpartum depression || ||	TRUE	igd	GCST90199628	3-methylhistidine levels	7	110247043	0.0166991	8.58358e-07	8289	TRUE	reported	textfile	2	TRUE
rs138750865	T	C	T	C	0.229043	0.044	0.0259304	0.01991	FALSE	FALSE	FALSE	finn-b-O15_POSTPART_DEPR	19	40688520	0.0651	NA	0.498799	Postpartum depression	FALSE	rs138750865	rs138750865	NA	NA	NA	NA	Postpartum depression	Postpartum depression || ||	TRUE	igd	GCST90199628	3-methylhistidine levels	19	40182613	0.0483745	2.19298e-06	8289	TRUE	reported	textfile	2	TRUE
rs146846950	A	G	A	G	-0.535769	0.0487	0.00404492	0.02655	FALSE	FALSE	FALSE	finn-b-O15_POSTPART_DEPR	3	113175984	0.0559	NA	0.3837	Postpartum depression	FALSE	rs146846950	rs146846950	NA	NA	NA	NA	Postpartum depression	Postpartum depression || ||	TRUE	igd	GCST90199628	3-methylhistidine levels	3	113457137	0.120898	9.35434e-06	8289	TRUE	reported	textfile	2	TRUE
rs17670800	A	G	A	G	0.0880673	0.0588	0.205669	0.1241	FALSE	FALSE	FALSE	finn-b-O15_POSTPART_DEPR	8	70813658	0.0278	NA	0.0345597	Postpartum depression	FALSE	rs17670800	rs17670800	NA	NA	NA	NA	Postpartum depression	Postpartum depression || ||	TRUE	igd	GCST90199628	3-methylhistidine levels	8	69901423	0.0190393	3.73616e-06	8289	TRUE	reported	textfile	2	TRUE
rs185076690	T	C	T	C	0.211694	-0.0177	0.0259039	0.006393	FALSE	FALSE	FALSE	finn-b-O15_POSTPART_DEPR	2	143490619	0.1163	NA	0.8794	Postpartum depression	FALSE	rs185076690	rs185076690	NA	NA	NA	NA	Postpartum depression	Postpartum depression || ||	TRUE	igd	GCST90199628	3-methylhistidine levels	2	142733050	0.0478147	9.53817e-06	8289	TRUE	reported	textfile	2	TRUE
rs1857803	C	T	C	T	-0.0823134	0.0235	0.265217	0.2132	FALSE	FALSE	FALSE	finn-b-O15_POSTPART_DEPR	5	101969987	0.0221	NA	0.2872	Postpartum depression	FALSE	rs1857803	rs1857803	NA	NA	NA	NA	Postpartum depression	Postpartum depression || ||	TRUE	igd	GCST90199628	3-methylhistidine levels	5	102634283	0.017447	2.38263e-06	8289	TRUE	reported	textfile	2	TRUE
rs2518573	G	T	G	T	0.0801615	0.0203	0.738791	0.8154	FALSE	FALSE	FALSE	finn-b-O15_POSTPART_DEPR	6	52998856	0.0234	NA	0.3856	Postpartum depression	FALSE	rs2518573	rs2518573	NA	NA	NA	NA	Postpartum depression	Postpartum depression || ||	TRUE	igd	GCST90199628	3-methylhistidine levels	6	53134058	0.017558	4.98237e-06	8289	TRUE	reported	textfile	2	TRUE
rs2797978	C	T	C	T	0.120013	0.0102	0.0929542	0.08716	FALSE	FALSE	FALSE	finn-b-O15_POSTPART_DEPR	1	101930893	0.0318	NA	0.7487	Postpartum depression	FALSE	rs2797978	rs2797978	NA	NA	NA	NA	Postpartum depression	Postpartum depression || ||	TRUE	igd	GCST90199628	3-methylhistidine levels	1	101465337	0.0263768	5.36565e-06	8289	TRUE	reported	textfile	2	TRUE
rs4142196	A	C	A	C	-0.0772398	-0.0079	0.739059	0.727	FALSE	FALSE	FALSE	finn-b-O15_POSTPART_DEPR	13	77266434	0.0202	NA	0.695	Postpartum depression	FALSE	rs4142196	rs4142196	NA	NA	NA	NA	Postpartum depression	Postpartum depression || ||	TRUE	igd	GCST90199628	3-methylhistidine levels	13	76692299	0.0173893	8.92094e-06	8289	TRUE	reported	textfile	2	TRUE
rs72879030	C	G	C	G	-0.116576	-0.0103	0.106939	0.1255	FALSE	TRUE	FALSE	finn-b-O15_POSTPART_DEPR	2	47434200	0.0273	NA	0.705601	Postpartum depression	FALSE	rs72879030	rs72879030	NA	NA	NA	NA	Postpartum depression	Postpartum depression || ||	TRUE	igd	GCST90199628	3-methylhistidine levels	2	47207061	0.0252142	3.77474e-06	8289	TRUE	reported	textfile	2	TRUE
rs72997812	A	G	A	G	0.0913382	-0.0076	0.174747	0.1635	FALSE	FALSE	FALSE	finn-b-O15_POSTPART_DEPR	11	112661438	0.0245	NA	0.757501	Postpartum depression	FALSE	rs72997812	rs72997812	NA	NA	NA	NA	Postpartum depression	Postpartum depression || ||	TRUE	igd	GCST90199628	3-methylhistidine levels	11	112790715	0.0202172	6.24738e-06	8289	TRUE	reported	textfile	2	TRUE
rs73035811	A	G	A	G	0.121144	-0.0599	0.0916234	0.02093	FALSE	FALSE	FALSE	finn-b-O15_POSTPART_DEPR	3	15098421	0.0642	NA	0.3506	Postpartum depression	FALSE	rs73035811	rs73035811	NA	NA	NA	NA	Postpartum depression	Postpartum depression || ||	TRUE	igd	GCST90199628	3-methylhistidine levels	3	15056914	0.0268809	6.58475e-06	8289	TRUE	reported	textfile	2	TRUE
rs7516441	A	G	A	G	0.109101	-0.059	0.117381	0.0706	FALSE	FALSE	FALSE	finn-b-O15_POSTPART_DEPR	1	60140247	0.0356	NA	0.0974608	Postpartum depression	FALSE	rs7516441	rs7516441	NA	NA	NA	NA	Postpartum depression	Postpartum depression || ||	TRUE	igd	GCST90199628	3-methylhistidine levels	1	59674575	0.0246539	9.63078e-06	8289	TRUE	reported	textfile	2	TRUE
rs75256283	A	T	A	T	0.156459	0.0786	0.0592049	0.0436	FALSE	TRUE	FALSE	finn-b-O15_POSTPART_DEPR	4	114254914	0.0452	NA	0.0819294	Postpartum depression	FALSE	rs75256283	rs75256283	NA	NA	NA	NA	Postpartum depression	Postpartum depression || ||	TRUE	igd	GCST90199628	3-methylhistidine levels	4	113333758	0.0328215	1.87007e-06	8289	TRUE	reported	textfile	2	TRUE
rs752834	A	G	A	G	0.0925549	0.029	0.194184	0.1641	FALSE	FALSE	FALSE	finn-b-O15_POSTPART_DEPR	2	111798658	0.0244	NA	0.2359	Postpartum depression	FALSE	rs752834	rs752834	NA	NA	NA	NA	Postpartum depression	Postpartum depression || ||	TRUE	igd	GCST90199628	3-methylhistidine levels	2	111041081	0.0194528	1.95589e-06	8289	TRUE	reported	textfile	2	TRUE
rs75782963	A	G	A	G	0.209933	-0.0403	0.0271103	0.01223	FALSE	FALSE	FALSE	finn-b-O15_POSTPART_DEPR	9	80063225	0.0842	NA	0.632	Postpartum depression	FALSE	rs75782963	rs75782963	NA	NA	NA	NA	Postpartum depression	Postpartum depression || ||	TRUE	igd	GCST90199628	3-methylhistidine levels	9	77448309	0.0472735	8.96138e-06	8289	TRUE	reported	textfile	2	TRUE
rs9910668	C	A	C	A	0.0739981	-0.012	0.675224	0.6693	FALSE	FALSE	FALSE	finn-b-O15_POSTPART_DEPR	17	78057063	0.0193	NA	0.5345	Postpartum depression	FALSE	rs9910668	rs9910668	NA	NA	NA	NA	Postpartum depression	Postpartum depression || ||	TRUE	igd	GCST90199628	3-methylhistidine levels	17	80083264	0.0163504	6.01742e-06	8289	TRUE	reported	textfile	2	TRUE
rs10016457	T	G	T	G	-0.0680842	-0.0322	0.284499	0.3412	FALSE	FALSE	FALSE	finn-b-O15_POSTPART_DEPR	4	58007247	0.0192	NA	0.093491	Postpartum depression	FALSE	rs10016457	rs10016457	NA	NA	NA	NA	Postpartum depression	Postpartum depression || ||	TRUE	igd	GCST90200366	Creatinine levels	4	57141081	0.0149836	5.52175e-06	8239	TRUE	reported	textfile	2	TRUE
rs1077697	T	C	T	C	0.0662426	0.004	0.289804	0.3106	FALSE	FALSE	FALSE	finn-b-O15_POSTPART_DEPR	14	91142779	0.0195	NA	0.8383	Postpartum depression	FALSE	rs1077697	rs1077697	NA	NA	NA	NA	Postpartum depression	Postpartum depression || ||	TRUE	igd	GCST90200366	Creatinine levels	14	90676435	0.0148642	8.33045e-06	8239	TRUE	reported	textfile	2	TRUE
rs115523974	T	C	T	C	0.150761	-0.0003	0.0406101	0.0478	FALSE	FALSE	FALSE	finn-b-O15_POSTPART_DEPR	6	2684646	0.0421	NA	0.9952	Postpartum depression	FALSE	rs115523974	rs115523974	NA	NA	NA	NA	Postpartum depression	Postpartum depression || ||	TRUE	igd	GCST90200366	Creatinine levels	6	2684412	0.0337177	7.77562e-06	8239	TRUE	reported	textfile	2	TRUE
rs116276675	A	G	A	G	0.244477	-0.2202	0.0149591	0.002665	FALSE	FALSE	FALSE	finn-b-O15_POSTPART_DEPR	1	19335935	0.1801	NA	0.2215	Postpartum depression	FALSE	rs116276675	rs116276675	NA	NA	NA	NA	Postpartum depression	Postpartum depression || ||	TRUE	igd	GCST90200366	Creatinine levels	1	19009441	0.0549765	8.71073e-06	8239	TRUE	reported	textfile	2	TRUE
rs117006351	T	C	T	C	-0.235316	-0.0387	0.0161763	0.01658	FALSE	FALSE	FALSE	finn-b-O15_POSTPART_DEPR	12	131624484	0.0718	NA	0.5897	Postpartum depression	FALSE	rs117006351	rs117006351	NA	NA	NA	NA	Postpartum depression	Postpartum depression || ||	TRUE	igd	GCST90200366	Creatinine levels	12	131139939	0.0525379	7.50003e-06	8239	TRUE	reported	textfile	2	TRUE
rs117050209	G	A	G	A	-0.194555	-0.007	0.0241916	0.05252	FALSE	FALSE	FALSE	finn-b-O15_POSTPART_DEPR	6	147545223	0.0405	NA	0.8635	Postpartum depression	FALSE	rs117050209	rs117050209	NA	NA	NA	NA	Postpartum depression	Postpartum depression || ||	TRUE	igd	GCST90200366	Creatinine levels	6	147224087	0.0432774	6.93947e-06	8239	TRUE	reported	textfile	2	TRUE
rs117340666	T	C	T	C	-0.288528	-0.0123	0.0109396	0.0331	FALSE	FALSE	FALSE	finn-b-O15_POSTPART_DEPR	21	47362247	0.0505	NA	0.807	Postpartum depression	FALSE	rs117340666	rs117340666	NA	NA	NA	NA	Postpartum depression	Postpartum depression || ||	TRUE	igd	GCST90200366	Creatinine levels	21	45942333	0.0627287	4.23266e-06	8239	TRUE	reported	textfile	2	TRUE
rs1339135	G	A	G	A	-0.0872322	-0.003	0.142805	0.1344	FALSE	FALSE	FALSE	finn-b-O15_POSTPART_DEPR	1	164860682	0.0264	NA	0.9088	Postpartum depression	FALSE	rs1339135	rs1339135	NA	NA	NA	NA	Postpartum depression	Postpartum depression || ||	TRUE	igd	GCST90200366	Creatinine levels	1	164891445	0.01893	4.06299e-06	8239	TRUE	reported	textfile	2	TRUE
rs138595782	T	C	T	C	0.261484	0.0018	0.0129416	0.02714	FALSE	FALSE	FALSE	finn-b-O15_POSTPART_DEPR	19	6060002	0.0559	NA	0.9746	Postpartum depression	FALSE	rs138595782	rs138595782	NA	NA	NA	NA	Postpartum depression	Postpartum depression || ||	TRUE	igd	GCST90200366	Creatinine levels	19	6059991	0.0585173	7.87743e-06	8239	TRUE	reported	textfile	2	TRUE
rs140215722	A	C	A	C	0.473565	-0.0397	0.00419861	0.04458	FALSE	FALSE	FALSE	finn-b-O15_POSTPART_DEPR	3	123898529	0.0438	NA	0.3651	Postpartum depression	FALSE	rs140215722	rs140215722	NA	NA	NA	NA	Postpartum depression	Postpartum depression || ||	TRUE	igd	GCST90200366	Creatinine levels	3	124179682	0.102885	4.16778e-06	8239	TRUE	reported	textfile	2	TRUE
rs142466161	A	G	A	G	-0.326607	0.0061	0.00810284	0.05458	FALSE	FALSE	FALSE	finn-b-O15_POSTPART_DEPR	7	5391923	0.0399	NA	0.8793	Postpartum depression	FALSE	rs142466161	rs142466161	NA	NA	NA	NA	Postpartum depression	Postpartum depression || ||	TRUE	igd	GCST90200366	Creatinine levels	7	5352292	0.0738444	9.73853e-06	8239	TRUE	reported	textfile	2	TRUE
rs144707673	T	C	T	C	-0.389591	0.6426	0.00595817	0.001175	FALSE	FALSE	FALSE	finn-b-O15_POSTPART_DEPR	9	126671915	0.2791	NA	0.0213201	Postpartum depression	TRUE	rs144707673	rs118017531	T	C	C	T	Postpartum depression	Postpartum depression || ||	TRUE	igd	GCST90200366	Creatinine levels	9	123863679	0.0856072	5.34131e-06	8239	TRUE	reported	textfile	2	TRUE
rs144949756	A	C	A	C	0.34176	-0.0624	0.00844779	0.02366	FALSE	FALSE	FALSE	finn-b-O15_POSTPART_DEPR	21	36169362	0.0596	NA	0.2944	Postpartum depression	FALSE	rs144949756	rs144949756	NA	NA	NA	NA	Postpartum depression	Postpartum depression || ||	TRUE	igd	GCST90200366	Creatinine levels	21	34797065	0.0722693	2.25652e-06	8239	TRUE	reported	textfile	2	TRUE
rs1517571	C	A	C	A	-0.077017	-0.024	0.815185	0.8322	FALSE	FALSE	FALSE	finn-b-O15_POSTPART_DEPR	11	28830165	0.0241	NA	0.3203	Postpartum depression	FALSE	rs1517571	rs1517571	NA	NA	NA	NA	Postpartum depression	Postpartum depression || ||	TRUE	igd	GCST90200366	Creatinine levels	11	28808618	0.0172369	7.88966e-06	8239	TRUE	reported	textfile	2	TRUE
rs28419687	T	A	T	A	0.119015	-0.0017	0.0854075	0.1459	FALSE	TRUE	FALSE	finn-b-O15_POSTPART_DEPR	7	99025510	0.0255	NA	0.9458	Postpartum depression	FALSE	rs28419687	rs28419687	NA	NA	NA	NA	Postpartum depression	Postpartum depression || ||	TRUE	igd	GCST90200366	Creatinine levels	7	99427887	0.023755	5.44048e-07	8239	TRUE	reported	textfile	2	TRUE
rs2902932	A	G	A	G	0.0722652	0.0067	0.250154	0.3228	FALSE	FALSE	FALSE	finn-b-O15_POSTPART_DEPR	18	11096296	0.0193	NA	0.7296	Postpartum depression	FALSE	rs2902932	rs2902932	NA	NA	NA	NA	Postpartum depression	Postpartum depression || ||	TRUE	igd	GCST90200366	Creatinine levels	18	11096297	0.0155823	3.52374e-06	8239	TRUE	reported	textfile	2	TRUE
rs555470	C	T	C	T	-0.0892216	-0.0044	0.137736	0.1514	FALSE	FALSE	FALSE	finn-b-O15_POSTPART_DEPR	5	80220997	0.0252	NA	0.8609	Postpartum depression	FALSE	rs555470	rs555470	NA	NA	NA	NA	Postpartum depression	Postpartum depression || ||	TRUE	igd	GCST90200366	Creatinine levels	5	80925178	0.0194535	4.50966e-06	8239	TRUE	reported	textfile	2	TRUE
rs6882168	T	C	T	C	-0.0655226	-0.0083	0.326469	0.3952	FALSE	FALSE	FALSE	finn-b-O15_POSTPART_DEPR	5	39402647	0.0185	NA	0.6549	Postpartum depression	FALSE	rs6882168	rs6882168	NA	NA	NA	NA	Postpartum depression	Postpartum depression || ||	TRUE	igd	GCST90200366	Creatinine levels	5	39402545	0.0142954	4.57307e-06	8239	TRUE	reported	textfile	2	TRUE
rs71298304	A	G	A	G	-0.20787	-0.0133	0.0211517	0.02725	FALSE	FALSE	FALSE	finn-b-O15_POSTPART_DEPR	3	163880578	0.0559	NA	0.8121	Postpartum depression	FALSE	rs71298304	rs71298304	NA	NA	NA	NA	Postpartum depression	Postpartum depression || ||	TRUE	igd	GCST90200366	Creatinine levels	3	164162790	0.0461998	6.81523e-06	8239	TRUE	reported	textfile	2	TRUE
rs72804857	C	G	C	G	-0.0833659	-0.0196	0.148966	0.141	FALSE	TRUE	FALSE	finn-b-O15_POSTPART_DEPR	2	27161476	0.026	NA	0.4511	Postpartum depression	FALSE	rs72804857	rs72804857	NA	NA	NA	NA	Postpartum depression	Postpartum depression || ||	TRUE	igd	GCST90200366	Creatinine levels	2	26938608	0.0186644	7.94828e-06	8239	TRUE	reported	textfile	2	TRUE
rs7308622	C	T	C	T	-0.0640119	-0.0484	0.573319	0.5916	FALSE	FALSE	FALSE	finn-b-O15_POSTPART_DEPR	12	60254523	0.0184	NA	0.00856998	Postpartum depression	FALSE	rs7308622	rs7308622	NA	NA	NA	NA	Postpartum depression	Postpartum depression || ||	TRUE	igd	GCST90200366	Creatinine levels	12	59860742	0.0137006	2.97977e-06	8239	TRUE	reported	textfile	2	TRUE
rs76171931	G	A	G	A	0.217038	0.0169	0.0213296	0.02918	FALSE	FALSE	FALSE	finn-b-O15_POSTPART_DEPR	13	114475736	0.054	NA	0.7538	Postpartum depression	FALSE	rs76171931	rs76171931	NA	NA	NA	NA	Postpartum depression	Postpartum depression || ||	TRUE	igd	GCST90200366	Creatinine levels	13	113772763	0.0460139	2.39584e-06	8239	TRUE	reported	textfile	2	TRUE
rs76577211	C	T	C	T	-0.347693	-0.1539	0.00726407	0.004932	FALSE	FALSE	FALSE	finn-b-O15_POSTPART_DEPR	4	186940476	0.1362	NA	0.2584	Postpartum depression	FALSE	rs76577211	rs76577211	NA	NA	NA	NA	Postpartum depression	Postpartum depression || ||	TRUE	igd	GCST90200366	Creatinine levels	4	186019322	0.0772847	6.83167e-06	8239	TRUE	reported	textfile	2	TRUE
rs10016748	C	T	C	T	-0.097394	0.0364	0.312771	0.2795	FALSE	FALSE	FALSE	finn-b-O15_POSTPART_DEPR	4	97988834	0.0201	NA	0.0696001	Postpartum depression	FALSE	rs10016748	rs10016748	NA	NA	NA	NA	Postpartum depression	Postpartum depression || ||	TRUE	igd	GCST90200180	Glucuronide of C12H22O4 (1) levels	4	97067683	0.0195175	6.03517e-07	5831	TRUE	reported	textfile	2	TRUE
rs117554227	A	G	A	G	0.192527	0.1248	0.0461961	0.0168	FALSE	FALSE	FALSE	finn-b-O15_POSTPART_DEPR	14	37701510	0.072	NA	0.0830501	Postpartum depression	FALSE	rs117554227	rs117554227	NA	NA	NA	NA	Postpartum depression	Postpartum depression || ||	TRUE	igd	GCST90200180	Glucuronide of C12H22O4 (1) levels	14	37232305	0.0432376	8.47755e-06	5831	TRUE	reported	textfile	2	TRUE
rs117564438	C	T	C	T	-0.376206	0.0324	0.0115979	0.09303	FALSE	FALSE	FALSE	finn-b-O15_POSTPART_DEPR	6	170842299	0.0312	NA	0.2987	Postpartum depression	FALSE	rs117564438	rs117564438	NA	NA	NA	NA	Postpartum depression	Postpartum depression || ||	TRUE	igd	GCST90200180	Glucuronide of C12H22O4 (1) levels	6	170533211	0.0847486	9.03427e-06	5831	TRUE	reported	textfile	2	TRUE
rs11765210	T	C	T	C	-0.0849659	-0.0043	0.59275	0.6418	FALSE	FALSE	FALSE	finn-b-O15_POSTPART_DEPR	7	68692446	0.0189	NA	0.8194	Postpartum depression	FALSE	rs11765210	rs11765210	NA	NA	NA	NA	Postpartum depression	Postpartum depression || ||	TRUE	igd	GCST90200180	Glucuronide of C12H22O4 (1) levels	7	69227459	0.0191533	9.16059e-06	5831	TRUE	reported	textfile	2	TRUE
rs11861635	G	C	G	C	0.237803	-0.0696	0.0303344	0.01602	FALSE	TRUE	FALSE	finn-b-O15_POSTPART_DEPR	16	82543378	0.0726	NA	0.3378	Postpartum depression	FALSE	rs11861635	rs11861635	NA	NA	NA	NA	Postpartum depression	Postpartum depression || ||	TRUE	igd	GCST90200180	Glucuronide of C12H22O4 (1) levels	16	82509773	0.0531262	7.59846e-06	5831	TRUE	reported	textfile	2	TRUE
rs12491981	C	T	C	T	0.17349	0.0251	0.0908066	0.1083	FALSE	FALSE	FALSE	finn-b-O15_POSTPART_DEPR	3	122057873	0.0292	NA	0.3899	Postpartum depression	FALSE	rs12491981	rs12491981	NA	NA	NA	NA	Postpartum depression	Postpartum depression || ||	TRUE	igd	GCST90200180	Glucuronide of C12H22O4 (1) levels	3	122339026	0.0316382	4.16876e-08	5831	TRUE	reported	textfile	2	TRUE
rs12938103	G	A	G	A	0.285347	0.0282	0.0221497	0.007271	FALSE	FALSE	FALSE	finn-b-O15_POSTPART_DEPR	17	21362085	0.1064	NA	0.790901	Postpartum depression	FALSE	rs12938103	rs12938103	NA	NA	NA	NA	Postpartum depression	Postpartum depression || ||	TRUE	igd	GCST90200180	Glucuronide of C12H22O4 (1) levels	17	21458773	0.0614467	3.42049e-06	5831	TRUE	reported	textfile	2	TRUE
rs135068	C	T	C	T	-0.145734	-0.0211	0.912511	0.8237	FALSE	FALSE	FALSE	finn-b-O15_POSTPART_DEPR	22	43832845	0.0238	NA	0.3748	Postpartum depression	FALSE	rs135068	rs135068	NA	NA	NA	NA	Postpartum depression	Postpartum depression || ||	TRUE	igd	GCST90200180	Glucuronide of C12H22O4 (1) levels	22	43436926	0.0324143	6.92502e-06	5831	TRUE	reported	textfile	2	TRUE
rs1813918	G	A	G	A	0.0979885	0.0368	0.779167	0.7466	FALSE	FALSE	FALSE	finn-b-O15_POSTPART_DEPR	14	81793451	0.0209	NA	0.0780603	Postpartum depression	FALSE	rs1813918	rs1813918	NA	NA	NA	NA	Postpartum depression	Postpartum depression || ||	TRUE	igd	GCST90200180	Glucuronide of C12H22O4 (1) levels	14	81327107	0.0221418	9.62232e-06	5831	TRUE	reported	textfile	2	TRUE
rs190722836	C	T	C	T	0.490829	-0.0125	0.00707506	0.007646	FALSE	FALSE	FALSE	finn-b-O15_POSTPART_DEPR	9	1556253	0.1057	NA	0.906	Postpartum depression	FALSE	rs190722836	rs190722836	NA	NA	NA	NA	Postpartum depression	Postpartum depression || ||	TRUE	igd	GCST90200180	Glucuronide of C12H22O4 (1) levels	9	1556253	0.109053	6.76932e-06	5831	TRUE	reported	textfile	2	TRUE
rs322566	C	T	C	T	-0.096234	0.0105	0.705768	0.6879	FALSE	FALSE	FALSE	finn-b-O15_POSTPART_DEPR	16	63931657	0.0195	NA	0.5884	Postpartum depression	FALSE	rs322566	rs322566	NA	NA	NA	NA	Postpartum depression	Postpartum depression || ||	TRUE	igd	GCST90200180	Glucuronide of C12H22O4 (1) levels	16	63897753	0.0203326	2.21234e-06	5831	TRUE	reported	textfile	2	TRUE
rs41269797	C	T	C	T	-0.272418	0.0564	0.0242852	0.01852	FALSE	FALSE	FALSE	finn-b-O15_POSTPART_DEPR	1	14095586	0.0675	NA	0.4038	Postpartum depression	FALSE	rs41269797	rs41269797	NA	NA	NA	NA	Postpartum depression	Postpartum depression || ||	TRUE	igd	GCST90200180	Glucuronide of C12H22O4 (1) levels	1	13769091	0.0594151	4.53986e-06	5831	TRUE	reported	textfile	2	TRUE
rs6811622	T	G	T	G	0.0849124	0.0103	0.356748	0.3649	FALSE	FALSE	FALSE	finn-b-O15_POSTPART_DEPR	4	176056502	0.0188	NA	0.582	Postpartum depression	FALSE	rs6811622	rs6811622	NA	NA	NA	NA	Postpartum depression	Postpartum depression || ||	TRUE	igd	GCST90200180	Glucuronide of C12H22O4 (1) levels	4	175135351	0.0191532	9.27928e-06	5831	TRUE	reported	textfile	2	TRUE
rs7535988	A	G	A	G	-0.198352	-0.002	0.947218	0.948	FALSE	FALSE	FALSE	finn-b-O15_POSTPART_DEPR	1	212270211	0.0411	NA	0.9615	Postpartum depression	FALSE	rs7535988	rs7535988	NA	NA	NA	NA	Postpartum depression	Postpartum depression || ||	TRUE	igd	GCST90200180	Glucuronide of C12H22O4 (1) levels	1	212096869	0.0406836	1.08542e-06	5831	TRUE	reported	textfile	2	TRUE
rs77128843	G	A	G	A	-0.181555	-0.0163	0.0555365	0.05171	FALSE	FALSE	FALSE	finn-b-O15_POSTPART_DEPR	4	55364909	0.0415	NA	0.6951	Postpartum depression	FALSE	rs77128843	rs77128843	NA	NA	NA	NA	Postpartum depression	Postpartum depression || ||	TRUE	igd	GCST90200180	Glucuronide of C12H22O4 (1) levels	4	54498742	0.0393386	3.9275e-06	5831	TRUE	reported	textfile	2	TRUE
rs78074146	A	G	A	G	-0.164628	0.0452	0.0964187	0.09811	FALSE	FALSE	FALSE	finn-b-O15_POSTPART_DEPR	10	133922090	0.0307	NA	0.1405	Postpartum depression	FALSE	rs78074146	rs78074146	NA	NA	NA	NA	Postpartum depression	Postpartum depression || ||	TRUE	igd	GCST90200180	Glucuronide of C12H22O4 (1) levels	10	132108586	0.0308611	9.58254e-08	5831	TRUE	reported	textfile	2	TRUE
rs926396	A	G	A	G	-0.0850353	0.0278	0.397503	0.4285	FALSE	FALSE	FALSE	finn-b-O15_POSTPART_DEPR	6	22337531	0.0183	NA	0.1292	Postpartum depression	FALSE	rs926396	rs926396	NA	NA	NA	NA	Postpartum depression	Postpartum depression || ||	TRUE	igd	GCST90200180	Glucuronide of C12H22O4 (1) levels	6	22337302	0.0186639	5.21019e-06	5831	TRUE	reported	textfile	2	TRUE
rs118058149	C	T	C	T	-0.25194	-0.1132	0.0182972	0.009461	FALSE	FALSE	FALSE	finn-b-O15_POSTPART_DEPR	14	36152804	0.0993	NA	0.2544	Postpartum depression	FALSE	rs118058149	rs118058149	NA	NA	NA	NA	Postpartum depression	Postpartum depression || ||	TRUE	igd	GCST90199967	N-acetyltaurine levels	14	35683598	0.0536379	2.63934e-06	8160	TRUE	reported	textfile	2	TRUE
rs12977772	T	G	T	G	-0.087785	0.0232	0.184133	0.1808	FALSE	FALSE	FALSE	finn-b-O15_POSTPART_DEPR	19	18675145	0.0235	NA	0.3219	Postpartum depression	FALSE	rs12977772	rs12977772	NA	NA	NA	NA	Postpartum depression	Postpartum depression || ||	TRUE	igd	GCST90199967	N-acetyltaurine levels	19	18564335	0.0184632	1.98855e-06	8160	TRUE	reported	textfile	2	TRUE
rs139747290	A	G	A	G	0.279391	-0.0111	0.013101	0.008389	FALSE	FALSE	FALSE	finn-b-O15_POSTPART_DEPR	15	96573035	0.103	NA	0.9139	Postpartum depression	FALSE	rs139747290	rs139747290	NA	NA	NA	NA	Postpartum depression	Postpartum depression || ||	TRUE	igd	GCST90199967	N-acetyltaurine levels	15	96029806	0.0631094	9.55135e-06	8160	TRUE	reported	textfile	2	TRUE
rs142302535	G	T	G	T	-0.46071	0.074	0.00584472	0.0008024	FALSE	FALSE	FALSE	finn-b-O15_POSTPART_DEPR	18	44139181	0.3297	NA	0.8224	Postpartum depression	FALSE	rs142302535	rs142302535	NA	NA	NA	NA	Postpartum depression	Postpartum depression || ||	TRUE	igd	GCST90199967	N-acetyltaurine levels	18	46559218	0.0944591	1.07524e-06	8160	TRUE	reported	textfile	2	TRUE
rs143013804	A	G	A	G	0.258774	-0.194	0.0156019	0.004529	FALSE	FALSE	FALSE	finn-b-O15_POSTPART_DEPR	3	44884794	0.1407	NA	0.1679	Postpartum depression	FALSE	rs143013804	rs143013804	NA	NA	NA	NA	Postpartum depression	Postpartum depression || ||	TRUE	igd	GCST90199967	N-acetyltaurine levels	3	44843302	0.0582397	8.86065e-06	8160	TRUE	reported	textfile	2	TRUE
rs143418431	C	G	C	G	-0.273856	0.014	0.0192922	0.01315	FALSE	TRUE	FALSE	finn-b-O15_POSTPART_DEPR	15	82508291	0.0803	NA	0.8616	Postpartum depression	FALSE	rs143418431	rs143418431	NA	NA	NA	NA	Postpartum depression	Postpartum depression || ||	TRUE	igd	GCST90199967	N-acetyltaurine levels	15	82215950	0.0523212	1.65774e-07	8160	TRUE	reported	textfile	2	TRUE
rs200354496	G	A	G	A	0.0817742	-0.017	0.206894	0.2334	FALSE	FALSE	FALSE	finn-b-O15_POSTPART_DEPR	6	87519684	0.0214	NA	0.4288	Postpartum depression	FALSE	rs200354496	rs200354496	NA	NA	NA	NA	Postpartum depression	Postpartum depression || ||	TRUE	igd	GCST90199967	N-acetyltaurine levels	6	86809966	0.0178014	4.3549e-06	8160	TRUE	reported	textfile	2	TRUE
rs2388417	T	C	T	C	0.257226	0.0918	0.015947	0.0116	FALSE	FALSE	FALSE	finn-b-O15_POSTPART_DEPR	15	94391220	0.0857	NA	0.2839	Postpartum depression	FALSE	rs2388417	rs2388417	NA	NA	NA	NA	Postpartum depression	Postpartum depression || ||	TRUE	igd	GCST90199967	N-acetyltaurine levels	15	93847991	0.0572501	7.02211e-06	8160	TRUE	reported	textfile	2	TRUE
rs373188	T	G	T	G	0.0749647	0.0205	0.397809	0.5088	FALSE	FALSE	FALSE	finn-b-O15_POSTPART_DEPR	3	120511490	0.0181	NA	0.2574	Postpartum depression	FALSE	rs373188	rs373188	NA	NA	NA	NA	Postpartum depression	Postpartum depression || ||	TRUE	igd	GCST90199967	N-acetyltaurine levels	3	120792643	0.0147908	4.01352e-07	8160	TRUE	reported	textfile	2	TRUE
rs4986782	A	G	A	G	-0.421347	-0.0098	0.0182755	0.04405	FALSE	FALSE	FALSE	finn-b-O15_POSTPART_DEPR	8	18080116	0.0441	NA	0.8245	Postpartum depression	FALSE	rs4986782	rs4986782	NA	NA	NA	NA	Postpartum depression	Postpartum depression || ||	TRUE	igd	GCST90199967	N-acetyltaurine levels	8	18222607	0.0529724	1.80436e-15	8160	TRUE	reported	textfile	2	TRUE
rs56213137	G	A	G	A	0.0744547	-0.0466	0.265311	0.2353	FALSE	FALSE	FALSE	finn-b-O15_POSTPART_DEPR	2	125344354	0.0213	NA	0.0290402	Postpartum depression	FALSE	rs56213137	rs56213137	NA	NA	NA	NA	Postpartum depression	Postpartum depression || ||	TRUE	igd	GCST90199967	N-acetyltaurine levels	2	124586777	0.0162768	4.77866e-06	8160	TRUE	reported	textfile	2	TRUE
rs6602129	G	A	G	A	-0.309459	-0.0084	0.0820351	0.06891	FALSE	FALSE	FALSE	finn-b-O15_POSTPART_DEPR	10	16555332	0.0359	NA	0.8162	Postpartum depression	FALSE	rs6602129	rs6602129	NA	NA	NA	NA	Postpartum depression	Postpartum depression || ||	TRUE	igd	GCST90199967	N-acetyltaurine levels	10	16513333	0.0259822	1.04455e-32	8160	TRUE	reported	textfile	2	TRUE
rs73850513	T	C	T	C	-0.105669	-0.0456	0.110793	0.07297	FALSE	FALSE	FALSE	finn-b-O15_POSTPART_DEPR	4	139231742	0.0351	NA	0.1937	Postpartum depression	FALSE	rs73850513	rs73850513	NA	NA	NA	NA	Postpartum depression	Postpartum depression || ||	TRUE	igd	GCST90199967	N-acetyltaurine levels	4	138310588	0.0229428	4.10995e-06	8160	TRUE	reported	textfile	2	TRUE
rs74816231	C	T	C	T	0.120468	-0.0016	0.0769941	0.09199	FALSE	FALSE	FALSE	finn-b-O15_POSTPART_DEPR	6	105489184	0.0313	NA	0.9583	Postpartum depression	FALSE	rs74816231	rs74816231	NA	NA	NA	NA	Postpartum depression	Postpartum depression || ||	TRUE	igd	GCST90199967	N-acetyltaurine levels	6	105041309	0.0266688	6.26657e-06	8160	TRUE	reported	textfile	2	TRUE
rs7566439	G	A	G	A	-0.0668101	0.0129	0.629869	0.6326	FALSE	FALSE	FALSE	finn-b-O15_POSTPART_DEPR	2	43254496	0.0188	NA	0.4935	Postpartum depression	FALSE	rs7566439	rs7566439	NA	NA	NA	NA	Postpartum depression	Postpartum depression || ||	TRUE	igd	GCST90199967	N-acetyltaurine levels	2	43027357	0.0149898	8.30982e-06	8160	TRUE	reported	textfile	2	TRUE
rs7654754	A	G	A	G	0.0651067	0.0395	0.524061	0.5068	FALSE	FALSE	FALSE	finn-b-O15_POSTPART_DEPR	4	77409795	0.018	NA	0.0285299	Postpartum depression	FALSE	rs7654754	rs7654754	NA	NA	NA	NA	Postpartum depression	Postpartum depression || ||	TRUE	igd	GCST90199967	N-acetyltaurine levels	4	76488642	0.0143582	5.77533e-06	8160	TRUE	reported	textfile	2	TRUE
rs77338333	C	A	C	A	0.286574	-0.2097	0.0164498	0.003393	FALSE	FALSE	FALSE	finn-b-O15_POSTPART_DEPR	9	132669617	0.1597	NA	0.189	Postpartum depression	FALSE	rs77338333	rs77338333	NA	NA	NA	NA	Postpartum depression	Postpartum depression || ||	TRUE	igd	GCST90199967	N-acetyltaurine levels	9	129907338	0.0564118	3.77382e-07	8160	TRUE	reported	textfile	2	TRUE
rs897109	A	C	A	C	0.070807	-0.0059	0.311243	0.3032	FALSE	FALSE	FALSE	finn-b-O15_POSTPART_DEPR	11	8369292	0.0197	NA	0.7641	Postpartum depression	FALSE	rs897109	rs897109	NA	NA	NA	NA	Postpartum depression	Postpartum depression || ||	TRUE	igd	GCST90199967	N-acetyltaurine levels	11	8347745	0.0156606	6.14499e-06	8160	TRUE	reported	textfile	2	TRUE
rs10019927	A	G	A	G	0.100043	0.0074	0.8505	0.8242	FALSE	FALSE	FALSE	finn-b-O15_POSTPART_DEPR	4	171654183	0.0238	NA	0.7567	Postpartum depression	FALSE	rs10019927	rs10019927	NA	NA	NA	NA	Postpartum depression	Postpartum depression || ||	TRUE	igd	GCST90200147	N,N,N-trimethyl-5-aminovalerate levels	4	170733032	0.0210306	1.96494e-06	8214	TRUE	reported	textfile	2	TRUE
rs11239528	G	A	G	A	-0.114304	0.031	0.247134	0.2792	FALSE	FALSE	FALSE	finn-b-O15_POSTPART_DEPR	10	45955036	0.0201	NA	0.1235	Postpartum depression	FALSE	rs11239528	rs11239528	NA	NA	NA	NA	Postpartum depression	Postpartum depression || ||	TRUE	igd	GCST90200147	N,N,N-trimethyl-5-aminovalerate levels	10	45459588	0.0173178	4.10109e-11	8214	TRUE	reported	textfile	2	TRUE
rs114092500	G	A	G	A	-0.193598	0.0567	0.0333456	0.03674	FALSE	FALSE	FALSE	finn-b-O15_POSTPART_DEPR	3	85080961	0.0479	NA	0.2361	Postpartum depression	FALSE	rs114092500	rs114092500	NA	NA	NA	NA	Postpartum depression	Postpartum depression || ||	TRUE	igd	GCST90200147	N,N,N-trimethyl-5-aminovalerate levels	3	85031810	0.0414598	3.01869e-06	8214	TRUE	reported	textfile	2	TRUE
rs115855008	C	A	C	A	-0.258933	-0.1774	0.024154	0.01207	FALSE	FALSE	FALSE	finn-b-O15_POSTPART_DEPR	5	167512899	0.084	NA	0.0346697	Postpartum depression	FALSE	rs115855008	rs115855008	NA	NA	NA	NA	Postpartum depression	Postpartum depression || ||	TRUE	igd	GCST90200147	N,N,N-trimethyl-5-aminovalerate levels	5	168085894	0.0489327	1.21244e-07	8214	TRUE	reported	textfile	2	TRUE
rs116741547	T	C	T	C	0.0946568	0.0267	0.157947	0.2783	FALSE	FALSE	FALSE	finn-b-O15_POSTPART_DEPR	3	161533629	0.0202	NA	0.185	Postpartum depression	TRUE	rs116741547	rs12636315	T	C	T	C	Postpartum depression	Postpartum depression || ||	TRUE	igd	GCST90200147	N,N,N-trimethyl-5-aminovalerate levels	3	161811879	0.020584	4.2544e-06	8214	TRUE	reported	textfile	2	TRUE
rs117505483	G	A	G	A	0.229571	0.1122	0.0239547	0.03918	FALSE	FALSE	FALSE	finn-b-O15_POSTPART_DEPR	17	70958405	0.0471	NA	0.01726	Postpartum depression	FALSE	rs117505483	rs117505483	NA	NA	NA	NA	Postpartum depression	Postpartum depression || ||	TRUE	igd	GCST90200147	N,N,N-trimethyl-5-aminovalerate levels	17	72962266	0.0493895	3.34884e-06	8214	TRUE	reported	textfile	2	TRUE
rs11871125	T	C	T	C	0.113223	0.0006	0.394753	0.2803	FALSE	FALSE	FALSE	finn-b-O15_POSTPART_DEPR	17	19438321	0.0203	NA	0.9769	Postpartum depression	TRUE	rs11871125	rs2453580	T	C	C	T	Postpartum depression	Postpartum depression || ||	TRUE	igd	GCST90200147	N,N,N-trimethyl-5-aminovalerate levels	17	19529080	0.0154553	2.37406e-13	8214	TRUE	reported	textfile	2	TRUE
rs12433003	C	T	C	T	0.0963563	-0.0249	0.157281	0.1525	FALSE	FALSE	FALSE	finn-b-O15_POSTPART_DEPR	14	23217825	0.0253	NA	0.3247	Postpartum depression	FALSE	rs12433003	rs12433003	NA	NA	NA	NA	Postpartum depression	Postpartum depression || ||	TRUE	igd	GCST90200147	N,N,N-trimethyl-5-aminovalerate levels	14	22748616	0.0207746	3.51485e-06	8214	TRUE	reported	textfile	2	TRUE
rs12895751	A	G	A	G	0.0810172	0.026	0.226601	0.2296	FALSE	FALSE	FALSE	finn-b-O15_POSTPART_DEPR	14	39609182	0.0214	NA	0.2244	Postpartum depression	FALSE	rs12895751	rs12895751	NA	NA	NA	NA	Postpartum depression	Postpartum depression || ||	TRUE	igd	GCST90200147	N,N,N-trimethyl-5-aminovalerate levels	14	39139978	0.0177748	5.16455e-06	8214	TRUE	reported	textfile	2	TRUE
rs13124155	T	G	T	G	-0.0688793	0.0014	0.461184	0.47	FALSE	FALSE	FALSE	finn-b-O15_POSTPART_DEPR	4	76803671	0.0181	NA	0.9391	Postpartum depression	FALSE	rs13124155	rs13124155	NA	NA	NA	NA	Postpartum depression	Postpartum depression || ||	TRUE	igd	GCST90200147	N,N,N-trimethyl-5-aminovalerate levels	4	75882518	0.014973	4.2202e-06	8214	TRUE	reported	textfile	2	TRUE
rs13336225	G	A	G	A	0.0755964	-0.0184	0.267073	0.3502	FALSE	FALSE	FALSE	finn-b-O15_POSTPART_DEPR	16	4281943	0.019	NA	0.3318	Postpartum depression	FALSE	rs13336225	rs13336225	NA	NA	NA	NA	Postpartum depression	Postpartum depression || ||	TRUE	igd	GCST90200147	N,N,N-trimethyl-5-aminovalerate levels	16	4231942	0.016948	8.1771e-06	8214	TRUE	reported	textfile	2	TRUE
rs13357247	T	C	T	C	-0.239564	-0.0159	0.0494076	0.02587	FALSE	FALSE	FALSE	finn-b-O15_POSTPART_DEPR	5	130137357	0.0575	NA	0.782299	Postpartum depression	FALSE	rs13357247	rs13357247	NA	NA	NA	NA	Postpartum depression	Postpartum depression || ||	TRUE	igd	GCST90200147	N,N,N-trimethyl-5-aminovalerate levels	5	130801664	0.0345332	3.99947e-12	8214	TRUE	reported	textfile	2	TRUE
rs133839	T	C	T	C	-0.1961	0.0808	0.967638	0.9902	FALSE	FALSE	FALSE	finn-b-O15_POSTPART_DEPR	22	26123488	0.0959	NA	0.3996	Postpartum depression	FALSE	rs133839	rs133839	NA	NA	NA	NA	Postpartum depression	Postpartum depression || ||	TRUE	igd	GCST90200147	N,N,N-trimethyl-5-aminovalerate levels	22	25727521	0.0425881	4.13332e-06	8214	TRUE	reported	textfile	2	TRUE
rs139673448	C	A	C	A	-0.26466	-0.0464	0.017754	0.005452	FALSE	FALSE	FALSE	finn-b-O15_POSTPART_DEPR	8	111960140	0.1292	NA	0.7195	Postpartum depression	FALSE	rs139673448	rs139673448	NA	NA	NA	NA	Postpartum depression	Postpartum depression || ||	TRUE	igd	GCST90200147	N,N,N-trimethyl-5-aminovalerate levels	8	110947911	0.0569188	3.32292e-06	8214	TRUE	reported	textfile	2	TRUE
rs17576821	A	G	A	G	0.12353	0.0001	0.0815664	0.1498	FALSE	FALSE	FALSE	finn-b-O15_POSTPART_DEPR	11	106988272	0.0253	NA	0.9963	Postpartum depression	FALSE	rs17576821	rs17576821	NA	NA	NA	NA	Postpartum depression	Postpartum depression || ||	TRUE	igd	GCST90200147	N,N,N-trimethyl-5-aminovalerate levels	11	107117546	0.0273894	6.47896e-06	8214	TRUE	reported	textfile	2	TRUE
rs192570103	G	T	G	T	0.145278	0.0229	0.0580538	0.08611	FALSE	FALSE	FALSE	finn-b-O15_POSTPART_DEPR	7	45420818	0.0322	NA	0.4763	Postpartum depression	FALSE	rs192570103	rs192570103	NA	NA	NA	NA	Postpartum depression	Postpartum depression || ||	TRUE	igd	GCST90200147	N,N,N-trimethyl-5-aminovalerate levels	7	45381219	0.0320302	5.74218e-06	8214	TRUE	reported	textfile	2	TRUE
rs258332	A	G	A	G	-0.0821948	0.0255	0.463634	0.3742	FALSE	FALSE	FALSE	finn-b-O15_POSTPART_DEPR	16	89727683	0.0187	NA	0.1733	Postpartum depression	FALSE	rs258332	rs258332	NA	NA	NA	NA	Postpartum depression	Postpartum depression || ||	TRUE	igd	GCST90200147	N,N,N-trimethyl-5-aminovalerate levels	16	89661275	0.0151052	5.28368e-08	8214	TRUE	reported	textfile	2	TRUE
rs272857	A	G	A	G	-0.17937	0.0191	0.626691	0.5052	FALSE	FALSE	FALSE	finn-b-O15_POSTPART_DEPR	5	131685297	0.0181	NA	0.2924	Postpartum depression	FALSE	rs272857	rs272857	NA	NA	NA	NA	Postpartum depression	Postpartum depression || ||	TRUE	igd	GCST90200147	N,N,N-trimethyl-5-aminovalerate levels	5	132349604	0.0153843	2.05705e-31	8214	TRUE	reported	textfile	2	TRUE
rs530572750	T	G	T	G	-0.316968	0.0239	0.0124129	0.01057	FALSE	FALSE	FALSE	finn-b-O15_POSTPART_DEPR	13	38516079	0.0894	NA	0.7892	Postpartum depression	FALSE	rs530572750	rs530572750	NA	NA	NA	NA	Postpartum depression	Postpartum depression || ||	TRUE	igd	GCST90200147	N,N,N-trimethyl-5-aminovalerate levels	13	37941942	0.0675827	2.73112e-06	8214	TRUE	reported	textfile	2	TRUE
rs56012365	A	G	A	G	0.129504	0.0574	0.0836431	0.04938	FALSE	FALSE	FALSE	finn-b-O15_POSTPART_DEPR	19	44475638	0.0421	NA	0.1731	Postpartum depression	FALSE	rs56012365	rs56012365	NA	NA	NA	NA	Postpartum depression	Postpartum depression || ||	TRUE	igd	GCST90200147	N,N,N-trimethyl-5-aminovalerate levels	19	43971486	0.0272939	2.08716e-06	8214	TRUE	reported	textfile	2	TRUE
rs62133969	G	A	G	A	0.0774613	0.0065	0.263324	0.2193	FALSE	FALSE	FALSE	finn-b-O15_POSTPART_DEPR	2	69903576	0.0219	NA	0.7673	Postpartum depression	FALSE	rs62133969	rs62133969	NA	NA	NA	NA	Postpartum depression	Postpartum depression || ||	TRUE	igd	GCST90200147	N,N,N-trimethyl-5-aminovalerate levels	2	69676444	0.0171578	6.34236e-06	8214	TRUE	reported	textfile	2	TRUE
rs6999538	T	A	T	A	-0.187415	0.063	0.0374495	0.005697	FALSE	TRUE	FALSE	finn-b-O15_POSTPART_DEPR	8	123148294	0.1253	NA	0.6152	Postpartum depression	FALSE	rs6999538	rs6999538	NA	NA	NA	NA	Postpartum depression	Postpartum depression || ||	TRUE	igd	GCST90200147	N,N,N-trimethyl-5-aminovalerate levels	8	122136055	0.039467	2.04764e-06	8214	TRUE	reported	textfile	2	TRUE
rs72654913	C	T	C	T	0.181651	0.0378	0.0432099	0.04466	FALSE	FALSE	FALSE	finn-b-O15_POSTPART_DEPR	8	67766793	0.0432	NA	0.3811	Postpartum depression	FALSE	rs72654913	rs72654913	NA	NA	NA	NA	Postpartum depression	Postpartum depression || ||	TRUE	igd	GCST90200147	N,N,N-trimethyl-5-aminovalerate levels	8	66854558	0.0371589	1.0161e-06	8214	TRUE	reported	textfile	2	TRUE
rs75041978	T	C	T	C	-0.226941	-0.0615	0.024231	0.0471	FALSE	FALSE	FALSE	finn-b-O15_POSTPART_DEPR	2	117309412	0.0428	NA	0.1503	Postpartum depression	FALSE	rs75041978	rs75041978	NA	NA	NA	NA	Postpartum depression	Postpartum depression || ||	TRUE	igd	GCST90200147	N,N,N-trimethyl-5-aminovalerate levels	2	116551836	0.0489015	3.47111e-06	8214	TRUE	reported	textfile	2	TRUE
rs75441519	A	G	A	G	0.120329	-0.0312	0.109263	0.1075	FALSE	FALSE	FALSE	finn-b-O15_POSTPART_DEPR	12	118285324	0.0295	NA	0.29	Postpartum depression	FALSE	rs75441519	rs75441519	NA	NA	NA	NA	Postpartum depression	Postpartum depression || ||	TRUE	igd	GCST90200147	N,N,N-trimethyl-5-aminovalerate levels	12	117847519	0.0248063	1.22999e-06	8214	TRUE	reported	textfile	2	TRUE
rs76127293	A	G	A	G	-0.210826	-0.1419	0.0256898	0.01304	FALSE	FALSE	FALSE	finn-b-O15_POSTPART_DEPR	9	21286304	0.0816	NA	0.08202	Postpartum depression	FALSE	rs76127293	rs76127293	NA	NA	NA	NA	Postpartum depression	Postpartum depression || ||	TRUE	igd	GCST90200147	N,N,N-trimethyl-5-aminovalerate levels	9	21286305	0.0475864	9.40652e-06	8214	TRUE	reported	textfile	2	TRUE
rs77656158	G	A	G	A	-0.0959017	-0.0499	0.145586	0.08889	FALSE	FALSE	FALSE	finn-b-O15_POSTPART_DEPR	6	153865519	0.0317	NA	0.116	Postpartum depression	FALSE	rs77656158	rs77656158	NA	NA	NA	NA	Postpartum depression	Postpartum depression || ||	TRUE	igd	GCST90200147	N,N,N-trimethyl-5-aminovalerate levels	6	153544384	0.0213212	6.86093e-06	8214	TRUE	reported	textfile	2	TRUE
rs8033451	C	A	C	A	-0.150825	0.0315	0.0532581	0.09548	FALSE	FALSE	FALSE	finn-b-O15_POSTPART_DEPR	15	82387927	0.0309	NA	0.3085	Postpartum depression	FALSE	rs8033451	rs8033451	NA	NA	NA	NA	Postpartum depression	Postpartum depression || ||	TRUE	igd	GCST90200147	N,N,N-trimethyl-5-aminovalerate levels	15	82095586	0.0334711	6.60179e-06	8214	TRUE	reported	textfile	2	TRUE
rs8191944	T	C	T	C	-0.431454	-0.1951	0.00598876	0.00372	FALSE	FALSE	FALSE	finn-b-O15_POSTPART_DEPR	6	160523315	0.1592	NA	0.2205	Postpartum depression	FALSE	rs8191944	rs8191944	NA	NA	NA	NA	Postpartum depression	Postpartum depression || ||	TRUE	igd	GCST90200147	N,N,N-trimethyl-5-aminovalerate levels	6	160102283	0.0976197	9.88162e-06	8214	TRUE	reported	textfile	2	TRUE
rs9382940	T	C	T	C	0.114421	0.0177	0.162286	0.238	FALSE	FALSE	FALSE	finn-b-O15_POSTPART_DEPR	6	14133573	0.0213	NA	0.4061	Postpartum depression	FALSE	rs9382940	rs9382940	NA	NA	NA	NA	Postpartum depression	Postpartum depression || ||	TRUE	igd	GCST90200147	N,N,N-trimethyl-5-aminovalerate levels	6	14133342	0.0206573	3.04241e-08	8214	TRUE	reported	textfile	2	TRUE
rs10021230	A	T	A	T	0.0832449	-0.0171	0.224178	0.2223	FALSE	TRUE	FALSE	finn-b-O15_POSTPART_DEPR	4	74745550	0.0217	NA	0.4317	Postpartum depression	FALSE	rs10021230	rs10021230	NA	NA	NA	NA	Postpartum depression	Postpartum depression || ||	TRUE	igd	GCST90199893	Cis-4-decenoate (10:1n6) levels	4	73879833	0.0182089	4.83846e-06	8173	TRUE	reported	textfile	2	TRUE
rs11205002	G	T	G	T	-0.080969	0.0043	0.663842	0.6926	FALSE	FALSE	FALSE	finn-b-O15_POSTPART_DEPR	1	152403339	0.0196	NA	0.8247	Postpartum depression	FALSE	rs11205002	rs11205002	NA	NA	NA	NA	Postpartum depression	Postpartum depression || ||	TRUE	igd	GCST90199893	Cis-4-decenoate (10:1n6) levels	1	152430863	0.0160915	4.859e-07	8173	TRUE	reported	textfile	2	TRUE
rs112085223	C	A	C	A	0.160282	0.0043	0.0488796	0.04532	FALSE	FALSE	FALSE	finn-b-O15_POSTPART_DEPR	7	110678712	0.0435	NA	0.9215	Postpartum depression	FALSE	rs112085223	rs112085223	NA	NA	NA	NA	Postpartum depression	Postpartum depression || ||	TRUE	igd	GCST90199893	Cis-4-decenoate (10:1n6) levels	7	111038656	0.0353666	5.84263e-06	8173	TRUE	reported	textfile	2	TRUE
rs117734990	C	T	C	T	-0.218996	-0.0307	0.0248447	0.05413	FALSE	FALSE	FALSE	finn-b-O15_POSTPART_DEPR	12	129082649	0.0403	NA	0.4466	Postpartum depression	FALSE	rs117734990	rs117734990	NA	NA	NA	NA	Postpartum depression	Postpartum depression || ||	TRUE	igd	GCST90199893	Cis-4-decenoate (10:1n6) levels	12	128598104	0.0492138	8.59153e-06	8173	TRUE	reported	textfile	2	TRUE
rs12445598	T	C	T	C	-0.0737181	0.0264	0.296896	0.2697	FALSE	FALSE	FALSE	finn-b-O15_POSTPART_DEPR	16	56714789	0.0203	NA	0.1939	Postpartum depression	FALSE	rs12445598	rs12445598	NA	NA	NA	NA	Postpartum depression	Postpartum depression || ||	TRUE	igd	GCST90199893	Cis-4-decenoate (10:1n6) levels	16	56680877	0.0164902	7.80633e-06	8173	TRUE	reported	textfile	2	TRUE
rs1418026	T	C	T	C	0.125848	0.0506	0.904521	0.8879	FALSE	FALSE	FALSE	finn-b-O15_POSTPART_DEPR	1	119851136	0.0285	NA	0.0762009	Postpartum depression	FALSE	rs1418026	rs1418026	NA	NA	NA	NA	Postpartum depression	Postpartum depression || ||	TRUE	igd	GCST90199893	Cis-4-decenoate (10:1n6) levels	1	119308513	0.0259153	1.197e-06	8173	TRUE	reported	textfile	2	TRUE
rs143180009	T	A	T	A	0.267934	0.0376	0.0179737	0.02097	FALSE	TRUE	FALSE	finn-b-O15_POSTPART_DEPR	8	84265521	0.063	NA	0.5505	Postpartum depression	FALSE	rs143180009	rs143180009	NA	NA	NA	NA	Postpartum depression	Postpartum depression || ||	TRUE	igd	GCST90199893	Cis-4-decenoate (10:1n6) levels	8	83353286	0.057457	3.11325e-06	8173	TRUE	reported	textfile	2	TRUE
rs1458352	G	A	G	A	-0.087431	0.015	0.783138	0.803	FALSE	FALSE	FALSE	finn-b-O15_POSTPART_DEPR	5	162413466	0.0227	NA	0.5097	Postpartum depression	FALSE	rs1458352	rs1458352	NA	NA	NA	NA	Postpartum depression	Postpartum depression || ||	TRUE	igd	GCST90199893	Cis-4-decenoate (10:1n6) levels	5	162986460	0.0183933	1.99998e-06	8173	TRUE	reported	textfile	2	TRUE
rs146431908	C	A	C	A	-0.370853	0.2145	0.00897467	0.007077	FALSE	FALSE	FALSE	finn-b-O15_POSTPART_DEPR	5	57741103	0.1093	NA	0.0496295	Postpartum depression	FALSE	rs146431908	rs146431908	NA	NA	NA	NA	Postpartum depression	Postpartum depression || ||	TRUE	igd	GCST90199893	Cis-4-decenoate (10:1n6) levels	5	58445276	0.0802382	3.80249e-06	8173	TRUE	reported	textfile	2	TRUE
rs149556176	C	T	C	T	0.395567	0.205	0.0142209	0.003352	FALSE	FALSE	FALSE	finn-b-O15_POSTPART_DEPR	1	75436832	0.1595	NA	0.1989	Postpartum depression	FALSE	rs149556176	rs149556176	NA	NA	NA	NA	Postpartum depression	Postpartum depression || ||	TRUE	igd	GCST90199893	Cis-4-decenoate (10:1n6) levels	1	74971148	0.0640903	6.74191e-10	8173	TRUE	reported	textfile	2	TRUE
rs2185152	T	C	T	C	-0.327315	-0.0168	0.306872	0.2655	FALSE	FALSE	FALSE	finn-b-O15_POSTPART_DEPR	1	76224010	0.0205	NA	0.4128	Postpartum depression	FALSE	rs2185152	rs2185152	NA	NA	NA	NA	Postpartum depression	Postpartum depression || ||	TRUE	igd	GCST90199893	Cis-4-decenoate (10:1n6) levels	1	75758325	0.015904	4.08321e-94	8173	TRUE	reported	textfile	2	TRUE
rs28415528	A	G	A	G	-0.409002	0.0292	0.315747	0.2698	FALSE	FALSE	FALSE	finn-b-O15_POSTPART_DEPR	1	151879761	0.0203	NA	0.1505	Postpartum depression	FALSE	rs28415528	rs28415528	NA	NA	NA	NA	Postpartum depression	Postpartum depression || ||	TRUE	igd	GCST90199893	Cis-4-decenoate (10:1n6) levels	1	151907285	0.0157791	3.9094e-148	8173	TRUE	reported	textfile	2	TRUE
rs34904423	G	A	G	A	0.129069	-0.0346	0.0820356	0.1181	FALSE	FALSE	FALSE	finn-b-O15_POSTPART_DEPR	5	84451892	0.0279	NA	0.2155	Postpartum depression	FALSE	rs34904423	rs34904423	NA	NA	NA	NA	Postpartum depression	Postpartum depression || ||	TRUE	igd	GCST90199893	Cis-4-decenoate (10:1n6) levels	5	85156074	0.0276017	2.92347e-06	8173	TRUE	reported	textfile	2	TRUE
rs3935281	T	C	T	C	0.0705681	-0.0339	0.368868	0.3319	FALSE	FALSE	FALSE	finn-b-O15_POSTPART_DEPR	17	38188419	0.0192	NA	0.0766602	Postpartum depression	FALSE	rs3935281	rs3935281	NA	NA	NA	NA	Postpartum depression	Postpartum depression || ||	TRUE	igd	GCST90199893	Cis-4-decenoate (10:1n6) levels	17	40032166	0.015813	8.09507e-06	8173	TRUE	reported	textfile	2	TRUE
rs4942210	C	T	C	T	-0.0704674	0.0128	0.453103	0.4991	FALSE	FALSE	FALSE	finn-b-O15_POSTPART_DEPR	13	43887901	0.018	NA	0.4764	Postpartum depression	FALSE	rs4942210	rs4942210	NA	NA	NA	NA	Postpartum depression	Postpartum depression || ||	TRUE	igd	GCST90199893	Cis-4-decenoate (10:1n6) levels	13	43313765	0.0153322	4.30615e-06	8173	TRUE	reported	textfile	2	TRUE
rs55988623	G	A	G	A	0.134222	0.0266	0.0713579	0.05463	FALSE	FALSE	FALSE	finn-b-O15_POSTPART_DEPR	9	6496064	0.0402	NA	0.5073	Postpartum depression	FALSE	rs55988623	rs55988623	NA	NA	NA	NA	Postpartum depression	Postpartum depression || ||	TRUE	igd	GCST90199893	Cis-4-decenoate (10:1n6) levels	9	6496064	0.0295594	5.60529e-06	8173	TRUE	reported	textfile	2	TRUE
rs79795772	A	G	A	G	-0.175105	0.0266	0.0398105	0.04603	FALSE	FALSE	FALSE	finn-b-O15_POSTPART_DEPR	5	96089527	0.0435	NA	0.54	Postpartum depression	FALSE	rs79795772	rs79795772	NA	NA	NA	NA	Postpartum depression	Postpartum depression || ||	TRUE	igd	GCST90199893	Cis-4-decenoate (10:1n6) levels	5	96753823	0.03881	6.42616e-06	8173	TRUE	reported	textfile	2	TRUE
rs876481	T	C	T	C	-0.0763818	0.0318	0.711353	0.7754	FALSE	FALSE	FALSE	finn-b-O15_POSTPART_DEPR	16	84950470	0.0218	NA	0.144	Postpartum depression	FALSE	rs876481	rs876481	NA	NA	NA	NA	Postpartum depression	Postpartum depression || ||	TRUE	igd	GCST90199893	Cis-4-decenoate (10:1n6) levels	16	84916864	0.0171627	8.56878e-06	8173	TRUE	reported	textfile	2	TRUE
rs9298007	T	A	T	A	0.0791349	0.0008	0.264731	0.2494	FALSE	TRUE	FALSE	finn-b-O15_POSTPART_DEPR	8	49358891	0.0209	NA	0.97	Postpartum depression	FALSE	rs9298007	rs9298007	NA	NA	NA	NA	Postpartum depression	Postpartum depression || ||	TRUE	igd	GCST90199893	Cis-4-decenoate (10:1n6) levels	8	48446331	0.0172073	4.247e-06	8173	TRUE	reported	textfile	2	TRUE
rs10022238	T	G	T	G	0.0800211	0.0325	0.711718	0.7386	FALSE	FALSE	FALSE	finn-b-O15_POSTPART_DEPR	4	20764907	0.0207	NA	0.1176	Postpartum depression	FALSE	rs10022238	rs10022238	NA	NA	NA	NA	Postpartum depression	Postpartum depression || ||	TRUE	igd	GCST90200260	Branched chain 14:0 dicarboxylic acid levels	4	20763284	0.0176398	5.72257e-06	7990	TRUE	reported	textfile	2	TRUE
rs10171471	C	T	C	T	-0.0832226	-0.0001	0.722933	0.7552	FALSE	FALSE	FALSE	finn-b-O15_POSTPART_DEPR	2	96847036	0.021	NA	0.9952	Postpartum depression	FALSE	rs10171471	rs10171471	NA	NA	NA	NA	Postpartum depression	Postpartum depression || ||	TRUE	igd	GCST90200260	Branched chain 14:0 dicarboxylic acid levels	2	96181298	0.017679	2.50855e-06	7990	TRUE	reported	textfile	2	TRUE
rs11519068	C	T	C	T	0.105594	-0.0024	0.161278	0.2982	FALSE	FALSE	FALSE	finn-b-O15_POSTPART_DEPR	12	21412443	0.0198	NA	0.9041	Postpartum depression	FALSE	rs11519068	rs11519068	NA	NA	NA	NA	Postpartum depression	Postpartum depression || ||	TRUE	igd	GCST90200260	Branched chain 14:0 dicarboxylic acid levels	12	21259509	0.0213995	8.03897e-07	7990	TRUE	reported	textfile	2	TRUE
rs117913606	A	G	A	G	-0.11798	-0.0198	0.105399	0.0759	FALSE	FALSE	FALSE	finn-b-O15_POSTPART_DEPR	12	123461117	0.0344	NA	0.565501	Postpartum depression	FALSE	rs117913606	rs117913606	NA	NA	NA	NA	Postpartum depression	Postpartum depression || ||	TRUE	igd	GCST90200260	Branched chain 14:0 dicarboxylic acid levels	12	122976570	0.0253981	3.39689e-06	7990	TRUE	reported	textfile	2	TRUE
rs1293417	C	A	C	A	0.150881	-0.0531	0.0833228	0.1083	FALSE	FALSE	FALSE	finn-b-O15_POSTPART_DEPR	20	51758921	0.0292	NA	0.0688193	Postpartum depression	FALSE	rs1293417	rs1293417	NA	NA	NA	NA	Postpartum depression	Postpartum depression || ||	TRUE	igd	GCST90200260	Branched chain 14:0 dicarboxylic acid levels	20	53142382	0.0284231	1.10599e-07	7990	TRUE	reported	textfile	2	TRUE
rs138275602	A	G	A	G	0.191072	-0.0106	0.0357949	0.04139	FALSE	FALSE	FALSE	finn-b-O15_POSTPART_DEPR	4	77169303	0.0453	NA	0.8146	Postpartum depression	FALSE	rs138275602	rs138275602	NA	NA	NA	NA	Postpartum depression	Postpartum depression || ||	TRUE	igd	GCST90200260	Branched chain 14:0 dicarboxylic acid levels	4	76248150	0.0421586	5.83673e-06	7990	TRUE	reported	textfile	2	TRUE
rs140412827	G	A	G	A	-0.281847	0.0386	0.0152855	0.04354	FALSE	FALSE	FALSE	finn-b-O15_POSTPART_DEPR	7	98227888	0.0443	NA	0.3839	Postpartum depression	FALSE	rs140412827	rs140412827	NA	NA	NA	NA	Postpartum depression	Postpartum depression || ||	TRUE	igd	GCST90200260	Branched chain 14:0 dicarboxylic acid levels	7	98598576	0.0636036	9.36642e-06	7990	TRUE	reported	textfile	2	TRUE
rs150406380	G	C	G	C	-0.393281	0.0626	0.00783601	0.003001	FALSE	TRUE	FALSE	finn-b-O15_POSTPART_DEPR	1	219824604	0.166	NA	0.706	Postpartum depression	FALSE	rs150406380	rs150406380	NA	NA	NA	NA	Postpartum depression	Postpartum depression || ||	TRUE	igd	GCST90200260	Branched chain 14:0 dicarboxylic acid levels	1	219651262	0.0885932	9.03016e-06	7990	TRUE	reported	textfile	2	TRUE
rs150967138	A	G	A	G	0.330149	0.0756	0.0130221	0.005535	FALSE	FALSE	FALSE	finn-b-O15_POSTPART_DEPR	2	211914922	0.1226	NA	0.5372	Postpartum depression	FALSE	rs150967138	rs150967138	NA	NA	NA	NA	Postpartum depression	Postpartum depression || ||	TRUE	igd	GCST90200260	Branched chain 14:0 dicarboxylic acid levels	2	211050198	0.0694143	1.97268e-06	7990	TRUE	reported	textfile	2	TRUE
rs191217354	A	G	A	G	0.436721	0.0185	0.00721818	0.001694	FALSE	FALSE	FALSE	finn-b-O15_POSTPART_DEPR	12	62189726	0.2299	NA	0.9358	Postpartum depression	FALSE	rs191217354	rs191217354	NA	NA	NA	NA	Postpartum depression	Postpartum depression || ||	TRUE	igd	GCST90200260	Branched chain 14:0 dicarboxylic acid levels	12	61795945	0.0930405	2.68074e-06	7990	TRUE	reported	textfile	2	TRUE
rs2131280	A	G	A	G	0.0748798	0.0309	0.420506	0.3863	FALSE	FALSE	FALSE	finn-b-O15_POSTPART_DEPR	6	50325295	0.0185	NA	0.0951196	Postpartum depression	FALSE	rs2131280	rs2131280	NA	NA	NA	NA	Postpartum depression	Postpartum depression || ||	TRUE	igd	GCST90200260	Branched chain 14:0 dicarboxylic acid levels	6	50357582	0.016258	4.11053e-06	7990	TRUE	reported	textfile	2	TRUE
rs218547	A	C	A	C	0.0761571	-0.0036	0.297996	0.377	FALSE	FALSE	FALSE	finn-b-O15_POSTPART_DEPR	18	1461614	0.0187	NA	0.8465	Postpartum depression	FALSE	rs218547	rs218547	NA	NA	NA	NA	Postpartum depression	Postpartum depression || ||	TRUE	igd	GCST90200260	Branched chain 14:0 dicarboxylic acid levels	18	1461613	0.0172394	9.97949e-06	7990	TRUE	reported	textfile	2	TRUE
rs35396326	G	C	G	C	0.0797596	-0.0184	0.271749	0.2583	FALSE	TRUE	FALSE	finn-b-O15_POSTPART_DEPR	19	45357003	0.0208	NA	0.3758	Postpartum depression	FALSE	rs35396326	rs35396326	NA	NA	NA	NA	Postpartum depression	Postpartum depression || ||	TRUE	igd	GCST90200260	Branched chain 14:0 dicarboxylic acid levels	19	44853746	0.0177338	6.87224e-06	7990	TRUE	reported	textfile	2	TRUE
rs72836123	T	C	T	C	0.2162	0.0227	0.0281938	0.008961	FALSE	FALSE	FALSE	finn-b-O15_POSTPART_DEPR	2	119646091	0.0972	NA	0.8152	Postpartum depression	FALSE	rs72836123	rs72836123	NA	NA	NA	NA	Postpartum depression	Postpartum depression || ||	TRUE	igd	GCST90200260	Branched chain 14:0 dicarboxylic acid levels	2	118888515	0.0472924	4.84117e-06	7990	TRUE	reported	textfile	2	TRUE
rs72849177	G	A	G	A	-0.267559	0.0247	0.0209539	0.01946	FALSE	FALSE	FALSE	finn-b-O15_POSTPART_DEPR	2	143840543	0.0673	NA	0.714	Postpartum depression	FALSE	rs72849177	rs72849177	NA	NA	NA	NA	Postpartum depression	Postpartum depression || ||	TRUE	igd	GCST90200260	Branched chain 14:0 dicarboxylic acid levels	2	143082974	0.0551049	1.20111e-06	7990	TRUE	reported	textfile	2	TRUE
rs77176196	C	T	C	T	-0.263053	-0.0008	0.0178258	0.04374	FALSE	FALSE	FALSE	finn-b-O15_POSTPART_DEPR	14	91757131	0.0432	NA	0.9854	Postpartum depression	FALSE	rs77176196	rs77176196	NA	NA	NA	NA	Postpartum depression	Postpartum depression || ||	TRUE	igd	GCST90200260	Branched chain 14:0 dicarboxylic acid levels	14	91290787	0.0592166	8.90347e-06	7990	TRUE	reported	textfile	2	TRUE
rs77794438	C	T	C	T	0.125831	0.0363	0.0859777	0.09373	FALSE	FALSE	FALSE	finn-b-O15_POSTPART_DEPR	6	82504032	0.031	NA	0.2421	Postpartum depression	FALSE	rs77794438	rs77794438	NA	NA	NA	NA	Postpartum depression	Postpartum depression || ||	TRUE	igd	GCST90200260	Branched chain 14:0 dicarboxylic acid levels	6	81794315	0.0278056	6.02881e-06	7990	TRUE	reported	textfile	2	TRUE
rs7982530	A	G	A	G	-0.085517	0.006	0.217607	0.3232	FALSE	FALSE	FALSE	finn-b-O15_POSTPART_DEPR	13	24056492	0.0193	NA	0.7552	Postpartum depression	FALSE	rs7982530	rs7982530	NA	NA	NA	NA	Postpartum depression	Postpartum depression || ||	TRUE	igd	GCST90200260	Branched chain 14:0 dicarboxylic acid levels	13	23482353	0.0191112	7.65141e-06	7990	TRUE	reported	textfile	2	TRUE
rs10022440	A	G	A	G	-0.14809	0.0591	0.0793092	0.04624	FALSE	FALSE	FALSE	finn-b-O15_POSTPART_DEPR	4	69973726	0.0434	NA	0.1726	Postpartum depression	FALSE	rs10022440	rs10022440	NA	NA	NA	NA	Postpartum depression	Postpartum depression || ||	TRUE	igd	GCST90200182	Glycine conjugate of C10H12O2 levels	4	69108008	0.0328486	6.53577e-06	6177	TRUE	reported	textfile	2	TRUE
rs10817103	T	C	T	C	0.122945	-0.0204	0.116871	0.1435	FALSE	FALSE	FALSE	finn-b-O15_POSTPART_DEPR	9	113649502	0.0258	NA	0.4293	Postpartum depression	FALSE	rs10817103	rs10817103	NA	NA	NA	NA	Postpartum depression	Postpartum depression || ||	TRUE	igd	GCST90200182	Glycine conjugate of C10H12O2 levels	9	110887222	0.0275107	7.85812e-06	6177	TRUE	reported	textfile	2	TRUE
rs11079433	A	G	A	G	-0.20101	0.0005	0.954509	0.9309	FALSE	FALSE	FALSE	finn-b-O15_POSTPART_DEPR	17	59584889	0.0356	NA	0.9878	Postpartum depression	FALSE	rs11079433	rs11079433	NA	NA	NA	NA	Postpartum depression	Postpartum depression || ||	TRUE	igd	GCST90200182	Glycine conjugate of C10H12O2 levels	17	61507528	0.042722	2.53778e-06	6177	TRUE	reported	textfile	2	TRUE
rs117906391	T	C	T	C	0.459555	0.2108	0.00794809	0.003861	FALSE	FALSE	FALSE	finn-b-O15_POSTPART_DEPR	14	103054434	0.1485	NA	0.1559	Postpartum depression	FALSE	rs117906391	rs117906391	NA	NA	NA	NA	Postpartum depression	Postpartum depression || ||	TRUE	igd	GCST90200182	Glycine conjugate of C10H12O2 levels	14	102588097	0.0999661	4.28396e-06	6177	TRUE	reported	textfile	2	TRUE
rs13200784	T	A	T	A	0.128732	-0.0025	0.255673	0.2265	FALSE	TRUE	FALSE	finn-b-O15_POSTPART_DEPR	6	25829633	0.0218	NA	0.9076	Postpartum depression	FALSE	rs13200784	rs13200784	NA	NA	NA	NA	Postpartum depression	Postpartum depression || ||	TRUE	igd	GCST90200182	Glycine conjugate of C10H12O2 levels	6	25829405	0.0204231	2.91441e-10	6177	TRUE	reported	textfile	2	TRUE
rs144444233	A	G	A	G	0.0985305	0.0142	0.198159	0.2133	FALSE	FALSE	FALSE	finn-b-O15_POSTPART_DEPR	21	28252042	0.0224	NA	0.525	Postpartum depression	FALSE	rs144444233	rs144444233	NA	NA	NA	NA	Postpartum depression	Postpartum depression || ||	TRUE	igd	GCST90200182	Glycine conjugate of C10H12O2 levels	21	26879723	0.0221957	9.03019e-06	6177	TRUE	reported	textfile	2	TRUE
rs145833568	A	G	A	G	-0.315265	-0.1025	0.0167846	0.005741	FALSE	FALSE	FALSE	finn-b-O15_POSTPART_DEPR	1	159826523	0.1199	NA	0.3925	Postpartum depression	FALSE	rs145833568	rs145833568	NA	NA	NA	NA	Postpartum depression	Postpartum depression || ||	TRUE	igd	GCST90200182	Glycine conjugate of C10H12O2 levels	1	159856733	0.0685406	4.23136e-06	6177	TRUE	reported	textfile	2	TRUE
rs151329373	A	G	A	G	-0.329696	-0.1433	0.0151441	0.005286	FALSE	FALSE	FALSE	finn-b-O15_POSTPART_DEPR	1	103007103	0.1276	NA	0.2616	Postpartum depression	FALSE	rs151329373	rs151329373	NA	NA	NA	NA	Postpartum depression	Postpartum depression || ||	TRUE	igd	GCST90200182	Glycine conjugate of C10H12O2 levels	1	102541547	0.0728946	6.09931e-06	6177	TRUE	reported	textfile	2	TRUE
rs2065996	A	G	A	G	0.149179	-0.0179	0.174817	0.2054	FALSE	FALSE	FALSE	finn-b-O15_POSTPART_DEPR	1	47275241	0.0222	NA	0.42	Postpartum depression	FALSE	rs2065996	rs2065996	NA	NA	NA	NA	Postpartum depression	Postpartum depression || ||	TRUE	igd	GCST90200182	Glycine conjugate of C10H12O2 levels	1	46809569	0.0233265	1.60282e-10	6177	TRUE	reported	textfile	2	TRUE
rs2130525	C	T	C	T	-0.10661	-0.0123	0.599659	0.6355	FALSE	FALSE	FALSE	finn-b-O15_POSTPART_DEPR	1	151902101	0.0187	NA	0.5112	Postpartum depression	FALSE	rs2130525	rs2130525	NA	NA	NA	NA	Postpartum depression	Postpartum depression || ||	TRUE	igd	GCST90200182	Glycine conjugate of C10H12O2 levels	1	151929625	0.0179462	2.84093e-09	6177	TRUE	reported	textfile	2	TRUE
rs35677007	A	G	A	G	-0.189375	0.0337	0.0520715	0.02803	FALSE	FALSE	FALSE	finn-b-O15_POSTPART_DEPR	5	6904481	0.0558	NA	0.5459	Postpartum depression	FALSE	rs35677007	rs35677007	NA	NA	NA	NA	Postpartum depression	Postpartum depression || ||	TRUE	igd	GCST90200182	Glycine conjugate of C10H12O2 levels	5	6904368	0.040337	2.66861e-06	6177	TRUE	reported	textfile	2	TRUE
rs4762373	A	G	A	G	-0.136593	0.0324	0.0994327	0.05365	FALSE	FALSE	FALSE	finn-b-O15_POSTPART_DEPR	12	97595484	0.0406	NA	0.4258	Postpartum depression	FALSE	rs4762373	rs4762373	NA	NA	NA	NA	Postpartum depression	Postpartum depression || ||	TRUE	igd	GCST90200182	Glycine conjugate of C10H12O2 levels	12	97201706	0.0295055	3.66716e-06	6177	TRUE	reported	textfile	2	TRUE
rs526484	T	G	T	G	0.0802757	0.0159	0.410003	0.5039	FALSE	FALSE	FALSE	finn-b-O15_POSTPART_DEPR	11	114116180	0.0181	NA	0.38	Postpartum depression	FALSE	rs526484	rs526484	NA	NA	NA	NA	Postpartum depression	Postpartum depression || ||	TRUE	igd	GCST90200182	Glycine conjugate of C10H12O2 levels	11	114245458	0.018043	8.62128e-06	6177	TRUE	reported	textfile	2	TRUE
rs543048666	A	T	A	T	-1.25321	-0.0301	0.000973394	0.0465	FALSE	TRUE	FALSE	finn-b-O15_POSTPART_DEPR	6	91935785	0.0429	NA	0.4834	Postpartum depression	TRUE	rs543048666	rs76988478	A	T	G	A	Postpartum depression	Postpartum depression || ||	TRUE	igd	GCST90200182	Glycine conjugate of C10H12O2 levels	6	91168963	0.283711	9.99883e-06	6177	TRUE	reported	textfile	2	TRUE
rs606511	C	T	C	T	-0.082122	-0.0113	0.454895	0.45	FALSE	FALSE	FALSE	finn-b-O15_POSTPART_DEPR	15	102211654	0.0181	NA	0.5332	Postpartum depression	FALSE	rs606511	rs606511	NA	NA	NA	NA	Postpartum depression	Postpartum depression || ||	TRUE	igd	GCST90200182	Glycine conjugate of C10H12O2 levels	15	101671451	0.0178248	4.08203e-06	6177	TRUE	reported	textfile	2	TRUE
rs62010506	A	G	A	G	-0.156561	-0.0652	0.0716615	0.1575	FALSE	FALSE	FALSE	finn-b-O15_POSTPART_DEPR	15	33929693	0.0249	NA	0.00888505	Postpartum depression	FALSE	rs62010506	rs62010506	NA	NA	NA	NA	Postpartum depression	Postpartum depression || ||	TRUE	igd	GCST90200182	Glycine conjugate of C10H12O2 levels	15	33637492	0.0352154	8.75593e-06	6177	TRUE	reported	textfile	2	TRUE
rs62481458	T	C	T	C	-0.240139	-0.0235	0.0294889	0.0369	FALSE	FALSE	FALSE	finn-b-O15_POSTPART_DEPR	7	146601862	0.0481	NA	0.626	Postpartum depression	FALSE	rs62481458	rs62481458	NA	NA	NA	NA	Postpartum depression	Postpartum depression || ||	TRUE	igd	GCST90200182	Glycine conjugate of C10H12O2 levels	7	146904770	0.0527206	5.24002e-06	6177	TRUE	reported	textfile	2	TRUE
rs62579131	A	G	A	G	0.175074	0.1125	0.0538985	0.04056	FALSE	FALSE	FALSE	finn-b-O15_POSTPART_DEPR	9	103671264	0.0462	NA	0.0148898	Postpartum depression	FALSE	rs62579131	rs62579131	NA	NA	NA	NA	Postpartum depression	Postpartum depression || ||	TRUE	igd	GCST90200182	Glycine conjugate of C10H12O2 levels	9	100908982	0.0393259	8.51284e-06	6177	TRUE	reported	textfile	2	TRUE
rs6681683	A	G	A	G	-0.100406	0.0018	0.224809	0.23	FALSE	FALSE	FALSE	finn-b-O15_POSTPART_DEPR	1	24887547	0.0214	NA	0.9339	Postpartum depression	FALSE	rs6681683	rs6681683	NA	NA	NA	NA	Postpartum depression	Postpartum depression || ||	TRUE	igd	GCST90200182	Glycine conjugate of C10H12O2 levels	1	24561056	0.0211743	2.11757e-06	6177	TRUE	reported	textfile	2	TRUE
rs74650632	T	C	T	C	-0.24824	0.073	0.0257251	0.01352	FALSE	FALSE	FALSE	finn-b-O15_POSTPART_DEPR	4	22461586	0.0821	NA	0.3738	Postpartum depression	FALSE	rs74650632	rs74650632	NA	NA	NA	NA	Postpartum depression	Postpartum depression || ||	TRUE	igd	GCST90200182	Glycine conjugate of C10H12O2 levels	4	22459963	0.055598	8.01018e-06	6177	TRUE	reported	textfile	2	TRUE
rs7620808	T	C	T	C	0.0780944	-0.0033	0.514598	0.5247	FALSE	FALSE	FALSE	finn-b-O15_POSTPART_DEPR	3	155915421	0.0181	NA	0.8547	Postpartum depression	FALSE	rs7620808	rs7620808	NA	NA	NA	NA	Postpartum depression	Postpartum depression || ||	TRUE	igd	GCST90200182	Glycine conjugate of C10H12O2 levels	3	156197632	0.0176693	9.88048e-06	6177	TRUE	reported	textfile	2	TRUE
rs79374531	T	C	T	C	0.251085	0.0355	0.0263586	0.0114	FALSE	FALSE	FALSE	finn-b-O15_POSTPART_DEPR	8	99437200	0.0873	NA	0.684499	Postpartum depression	FALSE	rs79374531	rs79374531	NA	NA	NA	NA	Postpartum depression	Postpartum depression || ||	TRUE	igd	GCST90200182	Glycine conjugate of C10H12O2 levels	8	98424972	0.0549737	4.93888e-06	6177	TRUE	reported	textfile	2	TRUE
rs9573827	C	T	C	T	-0.0801265	0.0068	0.478531	0.4435	FALSE	FALSE	FALSE	finn-b-O15_POSTPART_DEPR	13	76850276	0.0181	NA	0.705801	Postpartum depression	FALSE	rs9573827	rs9573827	NA	NA	NA	NA	Postpartum depression	Postpartum depression || ||	TRUE	igd	GCST90200182	Glycine conjugate of C10H12O2 levels	13	76276140	0.018025	8.77704e-06	6177	TRUE	reported	textfile	2	TRUE
rs9809791	C	G	C	G	-0.195895	0.0406	0.0441463	0.02831	FALSE	TRUE	FALSE	finn-b-O15_POSTPART_DEPR	3	64723632	0.0543	NA	0.4549	Postpartum depression	FALSE	rs9809791	rs9809791	NA	NA	NA	NA	Postpartum depression	Postpartum depression || ||	TRUE	igd	GCST90200182	Glycine conjugate of C10H12O2 levels	3	64737956	0.0428441	4.8247e-06	6177	TRUE	reported	textfile	2	TRUE
rs9923144	C	T	C	T	-0.102638	0.0265	0.213865	0.2551	FALSE	FALSE	FALSE	finn-b-O15_POSTPART_DEPR	16	14125513	0.0208	NA	0.2023	Postpartum depression	FALSE	rs9923144	rs9923144	NA	NA	NA	NA	Postpartum depression	Postpartum depression || ||	TRUE	igd	GCST90200182	Glycine conjugate of C10H12O2 levels	16	14031656	0.0217264	2.31112e-06	6177	TRUE	reported	textfile	2	TRUE
rs10022462	T	C	T	C	-0.122581	-0.008	0.448686	0.4148	FALSE	FALSE	FALSE	finn-b-O15_POSTPART_DEPR	4	89243818	0.0183	NA	0.6618	Postpartum depression	FALSE	rs10022462	rs10022462	NA	NA	NA	NA	Postpartum depression	Postpartum depression || ||	TRUE	igd	GCST90200305	2-aminobutyrate levels	4	88322666	0.0156743	5.26012e-15	8242	TRUE	reported	textfile	2	TRUE
rs111586617	A	G	A	G	-0.147973	-0.0113	0.0607386	0.1307	FALSE	FALSE	FALSE	finn-b-O15_POSTPART_DEPR	4	124692198	0.0267	NA	0.671301	Postpartum depression	FALSE	rs111586617	rs111586617	NA	NA	NA	NA	Postpartum depression	Postpartum depression || ||	TRUE	igd	GCST90200305	2-aminobutyrate levels	4	123771043	0.0324829	5.22817e-06	8242	TRUE	reported	textfile	2	TRUE
rs112083174	A	T	A	T	0.220665	0.0451	0.0262549	0.02077	FALSE	TRUE	FALSE	finn-b-O15_POSTPART_DEPR	20	15465427	0.0626	NA	0.4718	Postpartum depression	FALSE	rs112083174	rs112083174	NA	NA	NA	NA	Postpartum depression	Postpartum depression || ||	TRUE	igd	GCST90200305	2-aminobutyrate levels	20	15484782	0.0483061	4.9225e-06	8242	TRUE	reported	textfile	2	TRUE
rs112662446	A	G	A	G	-0.246427	-0.0341	0.0204283	0.01612	FALSE	FALSE	FALSE	finn-b-O15_POSTPART_DEPR	8	25792575	0.0726	NA	0.6385	Postpartum depression	FALSE	rs112662446	rs112662446	NA	NA	NA	NA	Postpartum depression	Postpartum depression || ||	TRUE	igd	GCST90200305	2-aminobutyrate levels	8	25935059	0.0554218	8.73251e-06	8242	TRUE	reported	textfile	2	TRUE
rs113615864	T	C	T	C	0.24785	-0.0782	0.0255065	0.02047	FALSE	FALSE	FALSE	finn-b-O15_POSTPART_DEPR	22	26935607	0.0636	NA	0.2189	Postpartum depression	FALSE	rs113615864	rs113615864	NA	NA	NA	NA	Postpartum depression	Postpartum depression || ||	TRUE	igd	GCST90200305	2-aminobutyrate levels	22	26539641	0.049091	4.44626e-07	8242	TRUE	reported	textfile	2	TRUE
rs12978178	T	C	T	C	0.0951259	0.0323	0.161382	0.1077	FALSE	FALSE	FALSE	finn-b-O15_POSTPART_DEPR	19	58335854	0.0295	NA	0.2729	Postpartum depression	FALSE	rs12978178	rs12978178	NA	NA	NA	NA	Postpartum depression	Postpartum depression || ||	TRUE	igd	GCST90200305	2-aminobutyrate levels	19	57824486	0.0214511	9.22679e-06	8242	TRUE	reported	textfile	2	TRUE
rs146428387	C	G	C	G	-0.215213	-0.0655	0.0263799	0.02805	FALSE	TRUE	FALSE	finn-b-O15_POSTPART_DEPR	5	88103321	0.0552	NA	0.235	Postpartum depression	FALSE	rs146428387	rs146428387	NA	NA	NA	NA	Postpartum depression	Postpartum depression || ||	TRUE	igd	GCST90200305	2-aminobutyrate levels	5	88807504	0.0486676	9.77405e-06	8242	TRUE	reported	textfile	2	TRUE
rs148126430	A	G	A	G	-0.350572	-1.3938	0.00984683	0.0003569	FALSE	FALSE	FALSE	finn-b-O15_POSTPART_DEPR	14	84910370	0.5485	NA	0.0110499	Postpartum depression	FALSE	rs148126430	rs148126430	NA	NA	NA	NA	Postpartum depression	Postpartum depression || ||	TRUE	igd	GCST90200305	2-aminobutyrate levels	14	84444026	0.0784769	7.925e-06	8242	TRUE	reported	textfile	2	TRUE
rs1535465	A	G	A	G	0.068939	-0.0171	0.489744	0.441	FALSE	FALSE	FALSE	finn-b-O15_POSTPART_DEPR	14	100892953	0.0181	NA	0.3448	Postpartum depression	FALSE	rs1535465	rs1535465	NA	NA	NA	NA	Postpartum depression	Postpartum depression || ||	TRUE	igd	GCST90200305	2-aminobutyrate levels	14	100426616	0.0155717	9.54599e-06	8242	TRUE	reported	textfile	2	TRUE
rs17111008	A	C	A	C	-0.135094	0.0643	0.0702934	0.03971	FALSE	FALSE	FALSE	finn-b-O15_POSTPART_DEPR	5	149574793	0.0467	NA	0.168	Postpartum depression	FALSE	rs17111008	rs17111008	NA	NA	NA	NA	Postpartum depression	Postpartum depression || ||	TRUE	igd	GCST90200305	2-aminobutyrate levels	5	150195230	0.0303622	8.61095e-06	8242	TRUE	reported	textfile	2	TRUE
rs17684887	C	T	C	T	0.224437	-0.0614	0.0241074	0.008074	FALSE	FALSE	FALSE	finn-b-O15_POSTPART_DEPR	15	39506341	0.1025	NA	0.5488	Postpartum depression	FALSE	rs17684887	rs17684887	NA	NA	NA	NA	Postpartum depression	Postpartum depression || ||	TRUE	igd	GCST90200305	2-aminobutyrate levels	15	39214140	0.0507953	9.9403e-06	8242	TRUE	reported	textfile	2	TRUE
rs181042710	T	G	T	G	-0.285748	-0.0824	0.0176312	0.007002	FALSE	FALSE	FALSE	finn-b-O15_POSTPART_DEPR	1	79979077	0.1113	NA	0.4589	Postpartum depression	FALSE	rs181042710	rs181042710	NA	NA	NA	NA	Postpartum depression	Postpartum depression || ||	TRUE	igd	GCST90200305	2-aminobutyrate levels	1	79513392	0.0591572	1.36318e-06	8242	TRUE	reported	textfile	2	TRUE
rs188659719	A	G	A	G	0.0788247	-0.0259	0.693139	0.7165	FALSE	FALSE	FALSE	finn-b-O15_POSTPART_DEPR	7	107289561	0.0201	NA	0.1973	Postpartum depression	FALSE	rs188659719	rs188659719	NA	NA	NA	NA	Postpartum depression	Postpartum depression || ||	TRUE	igd	GCST90200305	2-aminobutyrate levels	7	107649116	0.0174871	6.55665e-06	8242	TRUE	reported	textfile	2	TRUE
rs2160387	C	T	C	T	0.165412	-0.0155	0.430517	0.4173	FALSE	FALSE	FALSE	finn-b-O15_POSTPART_DEPR	2	65220910	0.0183	NA	0.3978	Postpartum depression	FALSE	rs2160387	rs2160387	NA	NA	NA	NA	Postpartum depression	Postpartum depression || ||	TRUE	igd	GCST90200305	2-aminobutyrate levels	2	64993776	0.0154725	1.12461e-26	8242	TRUE	reported	textfile	2	TRUE
rs3762577	T	G	T	G	0.087157	0.0096	0.243715	0.2368	FALSE	FALSE	FALSE	finn-b-O15_POSTPART_DEPR	2	11751261	0.0213	NA	0.6526	Postpartum depression	FALSE	rs3762577	rs3762577	NA	NA	NA	NA	Postpartum depression	Postpartum depression || ||	TRUE	igd	GCST90200305	2-aminobutyrate levels	2	11611135	0.0183391	2.00899e-06	8242	TRUE	reported	textfile	2	TRUE
rs59268213	C	T	C	T	0.0790239	0.0043	0.381768	0.3948	FALSE	FALSE	FALSE	finn-b-O15_POSTPART_DEPR	15	37953178	0.0185	NA	0.8146	Postpartum depression	FALSE	rs59268213	rs59268213	NA	NA	NA	NA	Postpartum depression	Postpartum depression || ||	TRUE	igd	GCST90200305	2-aminobutyrate levels	15	37660977	0.0163589	1.36104e-06	8242	TRUE	reported	textfile	2	TRUE
rs7302925	G	A	G	A	-0.0953616	-0.003	0.788179	0.8097	FALSE	FALSE	FALSE	finn-b-O15_POSTPART_DEPR	12	56861458	0.023	NA	0.8962	Postpartum depression	FALSE	rs7302925	rs7302925	NA	NA	NA	NA	Postpartum depression	Postpartum depression || ||	TRUE	igd	GCST90200305	2-aminobutyrate levels	12	56467674	0.0188826	4.41236e-07	8242	TRUE	reported	textfile	2	TRUE
rs7665697	T	C	T	C	0.08062	0.0171	0.263517	0.2564	FALSE	FALSE	FALSE	finn-b-O15_POSTPART_DEPR	4	7137993	0.0206	NA	0.4085	Postpartum depression	FALSE	rs7665697	rs7665697	NA	NA	NA	NA	Postpartum depression	Postpartum depression || ||	TRUE	igd	GCST90200305	2-aminobutyrate levels	4	7136266	0.0177959	5.89095e-06	8242	TRUE	reported	textfile	2	TRUE
[truncated: 18,946 more rows]

## Sheet: S3
The full results and detailed data of the MR analysis are contained
[truncated: 4,996 more rows]

## Sheet: S4
The result of Cochran’s IVW Q test
[truncated: 15 more rows]

[truncated: 2 more sheets: S5, S6]
